# Supplementary material for: High throughput sequencing of small RNAs transcriptomes in two Crassostrea oysters identifies microRNAs involved in osmotic stress response
Source: Sci Rep. 2016 Mar 4;6:22687. doi: 10.1038/srep22687 (PMC4778033; doi:10.1038/srep22687)
Supplement: Supplementary Table S1 [file srep22687-s2.xls]

## Sheet: Sheet1
miRNA	reads_control group	reads_treated group	sequence(5'-3')	Position	species	miRNAs discovered in both species
miR-10a	1820226	1527817	TACAAATTCGGATCTACAGGGTA	scaffold801:461664..461687	C. gigas	*
miR-184	1555586	1459364	ATGCCCTTATCAGTTCTCCGT	scaffold1832:85275..85296	C. gigas
miR-184-3p	601642	308210	CCCTTATCAGTTCTCCGTCCA	scaffold1832:85278..85299	C. gigas	*
miR-10b	562341	554177	ACCCTGTAGAACCGAGCGAGTGT	scaffold145:700582..700605	C. gigas
miR-981	471594	362774	TCGTTGTCGTCGAAACCTGCCTT	scaffold547:522613..522636	C. gigas	*
miR-100	453605	380304	CACAAGTTCGGATCTACGGGTTC	scaffold43364:47999..48022	C. gigas
miR-92b	429624	801338	GTATTGCACCCGTCCCGGCCTGT	C33654:9508..9531	C. gigas
miR-100-5p	391695	329708	ACAAGTTCGGATCTACGGGTTCC	scaffold43364:48000..48023	C. gigas
miR-278-3p	304389	401428	CGGTGGGACTTTCGTTCGATT	scaffold1867:73554..73575	C. gigas
miR-1985	240886	152797	TGCCATTTTTATCAGTCACTGTG	scaffold339:60097..60120	C. gigas	*
miR-1984	164760	534981	TGCCCTATCCGTCAGTCGCTGCC	scaffold339:59463..59486	C. gigas
miR-8	155935	149261	ACATCTTTACCTGACAGTATT	scaffold198:1115282..1115303	C. gigas	*
miR-279a	149879	119907	TGGATGAGTGTGGATCTAGTCA	scaffold43988:13103..13125	C. gigas
cte-bantam	149803	158719	CTGAGATCATTGTGAAAACTGAT	scaffold950:540458..540481	C. gigas	*
miR-96b	116047	103012	CATTTGGCACTTGTGGAATAATC	scaffold77:200771..200794	C. gigas	*
miR-10-5p	101683	91593	TACAAATTCGGATCTACAGGGT	scaffold801:461665..461687	C. gigas	*
miR-2001	83372	110561	TGTGACCGTTATAATGGGCAT	scaffold1366:96732..96753	C. gigas	*
miR-31-5p	75590	80688	GCTATGCCAACATCTTGCCTA	scaffold211:287358..287379	C. gigas
miR-92-3p	73928	165791	ATCGGCCGGGACGAGTGCAATA	scaffold459:320172..320194	C. gigas
miR-2d	63549	65713	ATCACAGCCTGCTTGGATCAGTA	scaffold602:445174..445197	C. gigas
miR-92c	62072	95421	TGCAGGCCGGGACAGGTGCAAT	scaffold459:311178..311200	C. gigas
miR-745b	54644	56090	CAGCCCTTCATTTGGCAGCTC	scaffold726:81922..81943	C. gigas
miR-72	52524	46769	TCAGCTATGCCAACATCTTGCCT	scaffold211:287353..287376	C. gigas
miR-67	41734	57908	GCCCTCATTCATGCAGGTTGTGA	scaffold226:224573..224596	C. gigas	*
miR-96a	35066	37894	GTGATTATTCCGCCAGTGCCAAG	scaffold591:1189401..1189424	C. gigas
miR-317	30990	21133	GAACACAGCTGGTGGTATCTTGT	scaffold622:468112..468135	C. gigas
miR-193	29756	33479	TACTGGCCTGCAAAATCCCAA	scaffold1144:321668..321689	C. gigas	*
miR-10c	25695	26874	TTTACCCTGTAGAACCGAGCGA	scaffold145:700579..700601	C. gigas
miR-1994	22277	23322	TTAGGGAGGACACACTGTCTCA	scaffold950:63786..63808	C. gigas	*
miR-745a	19008	16491	GACAGCTCTTCATCAGGCAGCT	scaffold726:82783..82805	C. gigas
miR-125	18463	14717	TTCACAAGTTATGGTCTCAGGGA	scaffold43364:40027..40050	C. gigas
miR-216b	17323	15845	CTCAGGATTACCAGCTGATATT	scaffold1785:69373..69395	C. gigas	*
miR-216a	17108	18892	TCAGAATTACCAGCTGAGATTA	scaffold1785:68824..68846	C. gigas	*
miR-252a	14391	17338	TTAAGTACTTGTGCCGCGGGAAA	scaffold1366:106402..106425	C. gigas
miR-71-5p	8829	5071	TGAAAGACATGGGTAGTGAGA	scaffold602:444840..444861	C. gigas
miR-307-3p	7182	6009	TCACAACCTCCTTGAATGAGTGT	scaffold146:102676..102699	C. gigas	*
miR-182	6640	5388	TTGGCACTTGTAGAATTCACTG	scaffold626:26568..26590	C. gigas
miR-750	6312	4294	TGAGCTGGAAGAGTTAGATCTGG	scaffold514:103007..103030	C. gigas
miR-12	6304	6095	TCAGTACCTGATGTAATACTC	scaffold1785:68068..68089	C. gigas
miR-252b	5650	4467	TAAGTAGTGGTGCCGCAGGTACA	scaffold1366:96961..96984	C. gigas
miR-2b	5638	4893	ATCACAGCTAGCTTTGATGAGCT	scaffold602:445879..445902	C. gigas
miR-71	5602	4010	TGAAAGACATGGGTAGTGAGATG	scaffold602:444840..444863	C. gigas
miR-315	5093	6268	GGCTTTCTGAGCAACAATCAAAA	scaffold626:79875..79898	C. gigas
miR-2c-3p	4499	4106	GATCACAGCCAGCTTTGATGAGC	scaffold602:445759..445782	C. gigas
miR-183-5p	4181	3912	TTGGCACTTGTAGAATTCACTGA	scaffold626:26568..26591	C. gigas
miR-1175-3p	3831	2474	GCAGTTGGAGGAGTTGAATCTCA	scaffold514:99867..99890	C. gigas
microRNA mir-1937	3632	1908	CAAATCCCGGACGAGCCCGAACT	scaffold121:903920..903943	C. gigas
miR-133	2301	2846	TTGGTCCCCTTCAACCAGCTGTA	scaffold1174:373499..373522	C. gigas	*
miR-183	2160	908	AATGGCACTGGTAGAATTCACG	scaffold626:18351..18373	C. gigas
miR-1994a	2082	1881	ACAAGGGAGGACACACTGTCTCA	scaffold950:63969..63992	C. gigas
miR-2478	1973	2424	GTGGATCCCACTTCTGACACCA	scaffold43630:279124..279146	C. gigas	*
miR-29a	1688	1381	AGCACCATTTGAAATCAGTTT	scaffold145:188949..188970	C. gigas	*
miR-8-5p	1678	2032	GTCTAATGCTATCCGGTAAGATG	scaffold198:1115316..1115339	C. gigas
miR-277a	1618	2024	GTAAATGCATAATCTGGTATGTG	scaffold622:474120..474143	C. gigas	*
miR-2487	1524	2594	CTAAGGGCTGGGCCGGTCGGG	C23760:1838..1859	C. gigas	*
miR-153	1334	1456	ATTGCATAGTCACAAAAGTGATC	scaffold586:430304..430327	C. gigas
miR-87-3p	1274	1203	GTGAGCAAAGTTTCAGGTGTGTT	scaffold1600:146101..146124	C. gigas
miR-34	899	1943	GGCAGTGTGGTTAGCTGGTTGTT	scaffold622:474793..474816	C. gigas	*
miR-716b	688	1052	GCGAGTGCAGATCTTGGTGGTA	C22346:1296..1318	C. gigas	*
miR-133-3p	581	697	TTGGTCCCCTTCAACCAGCTG	scaffold1174:373499..373520	C. gigas	*
miR-29b-3p	550	563	CTAGCACCATTTGAAATCAGTGC	scaffold145:184841..184864	C. gigas
miR-1990b	538	1060	CGGGACTACGTCAACTACTTGCT	scaffold264:40696..40719	C. gigas
miR-279	481	354	ATGAGTGTGGATCTAGTCAT	scaffold43988:13108..13128	C. gigas
miR-67-3p	393	402	TCACAACCTCCTTGAATGAGT	scaffold146:102676..102697	C. gigas	*
miR-281	365	478	AAAGAGAGCAACTCCATGACA	scaffold678:1138582..1138603	C. gigas	*
miR-7	340	259	GAAGACTAGTGATTTTGTTGTT	scaffold1896:30956..30978	C. gigas	*
miR-281-3p	131	148	GTAAAGAGAGCAACTCCATGACA	scaffold678:1138578..1138601	C. gigas	*
miR-29b	124	105	CTAGCACCATTTGAAATCAGT	scaffold145:188947..188968	C. gigas	*
miR-9a-3p	115	86	GCCTCCGGTAACTTAGCTTTATA	scaffold42448:85387..85410	C. gigas
miR-1991	106	115	CTTACCCTGTAAATCGGAGAAGT	scaffold1179:770393..770416	C. gigas
miR-31	106	123	CAGCTATGCCAACATCTTGCC	scaffold211:287356..287377	C. gigas
miR-219-3p	104	152	AGAACTGTGTATGGACATCAGT	scaffold517:74726..74748	C. gigas
miR-1992	100	96	CAAATCAGTGGTACAACTGCTGA	scaffold43940:216480..216503	C. gigas
miR-33a	94	136	TGCAATGCAACTACAATGCAC	scaffold40442:43832..43853	C. gigas
miR-2353	72	2	TCCTCTGTACTGCAGAATATCCAATATC	scaffold40010:75624..75652	C. gigas	*
miR-9a-5p	63	33	TCATACAGCTAGATAACCAAAGA	scaffold42448:83598..83621	C. gigas
microRNA mir-598	59	77	TCGTCATCAGTGTCATCATCAAT	scaffold102:1476982..1477005	C. gigas	*
miR-307	59	62	TCACAACCTCCTTGAATGAG	scaffold146:102676..102696	C. gigas	*
microRNA mir-340	43	91	CCTATTTCCATAAACTACGAC	scaffold1897:401033..401054	C. gigas
miR-124	43	64	TAAGGCACGCGGTGAATGCCA	scaffold427:141096..141117	C. gigas
miR-7975	36	50	GAATCCTGGTCACGGCACCA	scaffold222:166990..167010	C. gigas	*
miR-7890-3p	35	15	GTCAGAGTTGGTTGCTGAAAACA	scaffold152:361955..361978	C. gigas
miR-2898	34	10	AAAAGTTCTGGAGATGCCGGGGA	scaffold409:64233..64256	C. gigas
microRNA MIR396	34	106	CAGTTCAAGAAAGCCTG	scaffold1753:159912..159929	C. gigas
microRNA MIR821	31	26	ATAACAGATGTACATTTTCAGAA	scaffold38900:56164..56187	C. gigas
miR-1993	25	28	TATTATGCTGTTATTCACGAGAA	scaffold506:136507..136530	C. gigas
miR-2722	25	50	TGGCGCCGTGTAAACACCTACCC	scaffold1347:252976..252999	C. gigas
microRNA mir-203	23	21	TTCTCAAGAACCACTGCACCAGAA	scaffold1213:85785..85809	C. gigas
miR-4798	22	24	TTCCCTAGCCAATTCACAAAGTC	scaffold1403:330582..330605	C. gigas	*
miR-1260	22	19	GATCCCACCGCTGCCACCA	scaffold759:135138..135157	C. gigas	*
miR-993-5p	19	34	CGGATCTACAGGGTA	scaffold801:461680..461695	C. gigas	*
miR-1175-5p	17	40	GATGAGATAAAACTCTCTCCACT	scaffold514:99903..99926	C. gigas
miR-1673	16	51	CTTCTCTCTGACTTCCACTCAC	scaffold317:203278..203300	C. gigas
miR-29e	12	8	GCATTTGAAATCAGTG	scaffold34544:906..922	C. gigas	*
miR-2192	11	0	TTTCAGTCACCTTTCAGTTGA	scaffold303:4440..4461	C. gigas
miR-6957-3p	10	6	GATCTCTTGTTTTCATCAATGACA	scaffold43520:89373..89397	C. gigas
bantam-5p	10	16	CTGGTTTTCATAATGGTTTGAGA	scaffold950:540423..540446	C. gigas
miR-1989	10	4	AAGAAGGCATCGTGACAGCTGA	scaffold593:350260..350282	C. gigas
miR-6950-3p	10	10	CATCATCTGTGTCTTGATCCTCT	scaffold1403:330551..330574	C. gigas	*
miR-580-5p	9	14	TCTGAGTCTGATGATTTAGTTA	scaffold72:518030..518052	C. gigas	*
miR-203a-3p	8	14	GTCCTAAACATTTCAC	scaffold1884:23231..23247	C. gigas
miR-3943	7	41	TGCGCCAAGTGAAGCCTGATAATGCCT	scaffold39600:66523..66550	C. gigas
miR-6552-3p	3	38	TTGAGAAGTGGACAGACATAGC	scaffold57:434763..434785	C. gigas
miR-76-5p	3	16	CCCACGGGTTTTCTATCAGTTA	scaffold1179:1218570..1218592	C. gigas
miR-33	3	10	CAATGCAACTACAATGCAC	scaffold40442:43836..43855	C. gigas
miR-3205	1	19	GGTGGACTGCTCGAGCTGCT	scaffold1311:6280..6300	C. gigas	*
miR-251a	1	10	TTAAGTAGTGGTGCCGCA	scaffold1366:96960..96978	C. gigas
miR-10a	3094716	2291382	CTACCCTGTAGATCCGAATTTGT	comp51427_c0_seq1:7..30	C. hongkongensis	*
miR-981	794037	534965	TCGTTGTCGTCGAAACCTGCCTT	comp14499_c0_seq1:275..298	C. hongkongensis	*
miR-8	256834	214624	ACATCTTTACCTGACAGTATTAG	comp50554_c0_seq1:819..842	C. hongkongensis	*
miR-10-5p	171901	135715	ACCCTGTAGATCCGAATTTGTAT	comp51427_c0_seq1:9..32	C. hongkongensis	*
miR-2001	139748	162354	ATGCCCATTATAACGGTCACAAA	comp79393_c0_seq1:178..201	C. hongkongensis	*
miR-67	69189	84067	TCACAACCTGCATGAATGAGGGC	comp15581_c0_seq1:1..24	C. hongkongensis	*
miR-193	49655	49158	ATTTGGGATTTTGCAGGCCAGTA	comp20972_c0_seq1:1709..1732	C. hongkongensis	*
miR-1994	37097	33746	TGAGACAGTGTGTCCTCCCTAAG	comp520_c0_seq1:76..99	C. hongkongensis	*
miR-216a	28496	27464	CTCAGAATTACCAGCTGAGATTA	comp50659_c0_seq1:194..217	C. hongkongensis	*
miR-307-3p	11825	8678	ATCACAACCTCCTTGAATGAGTG	comp16361_c0_seq1:31..54	C. hongkongensis	*
miR-184-3p	7095	10970	TATCAGTTCTCCGTCC	comp9815_c0_seq1:2317..2333	C. hongkongensis	*
miR-133	3822	4211	ACAGCTGGTTGAAGGGGACCAAA	comp29648_c0_seq1:338..361	C. hongkongensis	*
miR-2478	3287	3458	ATCCCACTTCTGACACCATT	comp118188_c0_seq1:41..61	C. hongkongensis	*
miR-277a	2681	2907	CACATACCAGATTATGCATTTAC	comp24657_c0_seq1:1794..1817	C. hongkongensis	*
miR-2487	2536	3826	AGGATTGGCTCTAAGGGCTGGGC	comp16724_c0_seq1:5293..5316	C. hongkongensis	*
miR-34	1666	2869	CAACCAGCTAACCACACTGCCA	comp24657_c0_seq1:1126..1148	C. hongkongensis	*
miR-716b	1135	1498	GCGAGTGCAGATCTTGGTGGTAG	comp16724_c0_seq1:4733..4756	C. hongkongensis	*
miR-133-3p	1006	998	CAGCTGGTTGAAGGGGACCAA	comp29648_c0_seq1:341..362	C. hongkongensis	*
miR-67-3p	676	579	TCACAACCTCCTTGAATGAGT	comp16361_c0_seq1:32..53	C. hongkongensis	*
miR-281	606	678	TGTCATGGAGTTGCTCTCTTT	comp28251_c0_seq1:173..194	C. hongkongensis	*
miR-7	550	358	GAAGACTAGTGATTTTGTTGTT	comp22401_c0_seq1:264..286	C. hongkongensis	*
microRNA mir-598	276	204	CGATGATGATGGCGATGATGATG	comp61533_c0_seq1:417..440	C. hongkongensis	*
miR-281-3p	215	207	TGTCATGGAGTTGCTCTCTTTAC	comp28251_c0_seq1:173..196	C. hongkongensis	*
miR-29a	214	201	CATTTGAAATCAGTTTTT	comp126369_c0_seq1:167..185	C. hongkongensis	*
miR-2353	118	4	TCTGCAGTACAGAGGATCTTT	comp93555_c0_seq1:149..170	C. hongkongensis	*
miR-307	94	97	TCACAACCTCCTTGAATGAG	comp16361_c0_seq1:32..52	C. hongkongensis	*
miR-7975	87	60	GAATCCTGGTCACGGCACCA	comp21928_c0_seq1:400..420	C. hongkongensis	*
miR-96b	79	67	ATTATTCCACAAGTGCCA	comp12363_c0_seq1:2388..2406	C. hongkongensis	*
miR-993-5p	40	48	TACCCTGTAGATCCG	comp51427_c0_seq1:8..23	C. hongkongensis	*
miR-4798	36	37	TTCCCTAGCCAATTCACAAAGTC	comp24754_c0_seq1:1647..1670	C. hongkongensis	*
microRNA MIR845-2	34	54	GAAACTCTACAACACCAAGGGCA	comp95544_c0_seq1:66..89	C. hongkongensis
miR-1260	24	23	TATCCCACCGCTGCCACCA	comp5831_c0_seq1:1871..1890	C. hongkongensis	*
microRNA mir-28	24	41	AGAGAGGGGGAGACTGACAGTCAA	comp33792_c0_seq1:1..24	C. hongkongensis
miR-29e	21	11	CATTTGAAATCAGTG	comp25044_c0_seq1:1759..1774	C. hongkongensis	*
miR-580-5p	17	18	TCTGAGTCTGATGATTTAGTTA	comp99707_c0_seq1:606..628	C. hongkongensis	*
miR-520g	17	14	TATTTGGGAAGCACTTTGTGTCA	comp5232_c0_seq1:677..700	C. hongkongensis
miR-4445-3p	16	7	TTGGATTGTTTCTTTGACCCT	comp2986_c0_seq1:475..496	C. hongkongensis
miR-6950-3p	16	15	ATCATCTGTGTCTTGATCCTCTA	comp24754_c0_seq1:1617..1640	C. hongkongensis	*
miR-1658-5p	16	5	TGTGCAGAACTCCTGGGGAATGT	comp26616_c0_seq1:2195..2218	C. hongkongensis
miR-606	16	11	GATTTTGATTTTCAGTACGAATA	comp16724_c0_seq1:6114..6137	C. hongkongensis
miR-961-3p	14	6	GAGTTGCCAGAAAACGAATCTCA	comp12450_c0_seq1:1298..1321	C. hongkongensis
cte-bantam	14	12	ATCATTGTGAAAACTG	comp48435_c0_seq1:146..162	C. hongkongensis	*
miR-2033-5p	13	17	GGGAAAGTTCTCTCATCATTACA	comp29567_c0_seq1:_17..6	C. hongkongensis
miR-3747b	12	24	AGACATCAGACTGAAAAGAAATCA	comp120417_c0_seq1:38..62	C. hongkongensis
miR-216b	11	14	TCAGAATTACCAGCTGA	comp50659_c0_seq1:201..218	C. hongkongensis	*
miR-7c-5p	10	12	TAAATCATCAGTCTTCATCTGTC	comp98565_c0_seq1:118..141	C. hongkongensis
miR-2693	10	12	GTCACCATAGTGTACAGTTCATCGTA	comp55492_c0_seq1:260..286	C. hongkongensis
miR-29b	10	7	ACTGATTTCAAATGG	comp24411_c0_seq1:2159..2174	C. hongkongensis	*
miR-4933	9	16	CCAGAATAGGTCACGCGACACT	comp117485_c0_seq1:73..95	C. hongkongensis
miR-3569	8	21	AGGAGGACAGCAGACTGAAAAGA	comp52342_c0_seq1:201..224	C. hongkongensis
miR-1985	6	16	GTGACTGATACAAATGGCA	comp63422_c0_seq1:2362..2381	C. hongkongensis	*
miR-3205	2	110	CGGTGGACTGCTCGAGCTGCTCC	comp95233_c0_seq1:67..90	C. hongkongensis	*
miR-8109	0	16	AGCGGGTCGCCGCGTGCCGGCC	comp95233_c0_seq1:99..121	C. hongkongensis
miR-8110	0	15	CGTGGATTGGGGGGGCGGCCA	comp120542_c0_seq1:89..110	C. hongkongensis
