# Supplementary material for: High throughput sequencing of small RNAs transcriptomes in two Crassostrea oysters identifies microRNAs involved in osmotic stress response
Source: Sci Rep. 2016 Mar 4;6:22687. doi: 10.1038/srep22687 (PMC4778033; doi:10.1038/srep22687)
Supplement: Supplementary Table S2 [file srep22687-s3.xls]

## Sheet: Sheet1
ID	consensus mature sequence	consensus star sequence	consensus precursor sequence	precursor positions	species	groups	similarity with Zhou et al. (2014)
C23154_27279	GUGGAGUGGACCGAAAACCCUUGGC	CAAAGGUUUUUGAUCCACUCAGCUC	CAAAGGUUUUUGAUCCACUCAGCUCCCAGGGAGUGGAGUGGACCGAAAACCCUUGGC	C23154:210..267:+	C.gigas	PT
C31176_27929	UCCUAGACCGUGAAUCUUGUCC	GCCAAGAUUCACGGUAUAGGAC	GCCAAGAUUCACGGUAUAGGACUCGGCAAAGCCUCGUCCUAGACCGUGAAUCUUGUCC	C31176:1827..1885:-	C.gigas	PT
C34200_28122	UCCUAGACAGUGAAUCUUGUCC	CCAAGAUUCACGGUCCAGGACU	CCAAGAUUCACGGUCCAGGACUCGGCAAAGCCUCGUCCUAGACAGUGAAUCUUGUCC	C34200:1720..1777:+	C.gigas	PT
scaffold1061_3151	CUCAGGAACCAGGCUAGCUCAU	UGUGCUAGCCUGGUUCCCUGAGC	UGUGCUAGCCUGGUUCCCUGAGCUACCCAUUACGCUCAGGAACCAGGCUAGCUCAU	scaffold1061:146743..146799:+	C.gigas	PC
scaffold1094_15446	UGAGCUCAGUCUUUAUCGGCGGGC	AGCCAAUGAUGACAGAGCUGUCU	AGCCAAUGAUGACAGAGCUGUCUGGGUCUAUAUAAUAGUGAGCUCAGUCUUUAUCGGCGGGC	scaffold1094:247350..247412:+	C.gigas	PT
scaffold1144_9608	GUGGGUUUCUAGGCGCAUUAU	AAAAUGCCCCCAGAAAUCCUAA	GUGGGUUUCUAGGCGCAUUAUUUUCUAUUGUUUAUGAAAAUGCCCCCAGAAAUCCUAA	scaffold1144:349158..349216:+	C.gigas	PC	*
scaffold1214_12354	CUGUCUCCGUAGAUCUCCGACA	UCGGAGAUUAACGGCGACAGCC	CUGUCUCCGUAGAUCUCCGACAAGCAGAGAGUCUUUCUUGCUUGUCGGAGAUUAACGGCGACAGCC	scaffold1214:349576..349642:+	C.gigas	PT
scaffold1221_2750	UGGCGAUGGAAUUUGCAGC	GUUGCAAACUUCAUUGGUAGU	GUUGCAAACUUCAUUGGUAGUUUUCUCAGUUAUAUGACUGGCGAUGGAAUUUGCAGC	scaffold1221:502655..502712:+	C.gigas	PC, PT	*
scaffold1288_20334	UUGGCACUGUCUAAUUGCAGG	UGUGAUAGAAAGUGUCAAAA	UUGGCACUGUCUAAUUGCAGGUGAAAACUAUACACCUGUGAUAGAAAGUGUCAAAA	scaffold1288:2992..3048:+	C.gigas	PC, PT	*
scaffold1366_15409	CAUGCGACGGCGCGUACUUUGA	CAAAGUACGCGCCUUGGCUCUG	CAUGCGACGGCGCGUACUUUGAACAUGCACAAAGUACGCGCCUUGGCUCUG	scaffold1366:319478..319529:+	C.gigas	PC
scaffold1417_20026	GUGGCAAUCAGGAGGGAGACAG	GUCAGAGUCCGUGUUUGUGGGACU	GUCAGAGUCCGUGUUUGUGGGACUGUGUGAAAUAGUGGGGAUCUCACAACAGGUGGCAAUCAGGAGGGAGACAG	scaffold1417:31841..31915:+	C.gigas	PT
scaffold1427_20068	UUUGUAUUUGCAAUUUACUUCUG	GUUGUAUUGCAAAAAGCAAAAUG	GUUGUAUUGCAAAAAGCAAAAUGGUGAAAAUGAAACCUUUUGUAUUUGCAAUUUACUUCUG	scaffold1427:46874..46935:-	C.gigas	PT
scaffold146_17436	ACAACCUGCUUGAAUGAGGCU	CCUUGUUCAGUUGGGUUGUUGC	CCUUGUUCAGUUGGGUUGUUGCGUGACAGCUACGUUACAACCUGCUUGAAUGAGGCU	scaffold146:102295..102352:+	C.gigas	PT
scaffold146_17438	CCUUAUUCAACCUGGUUGUG	ACAACCUCCUUGAAUGAG	CCUUAUUCAACCUGGUUGUGGUGCCCAAUAAACCAUCAUCACAACCUCCUUGAAUGAG	scaffold146:102638..102696:+	C.gigas	PT	*
scaffold1503_7608	GCCAUCAAAGCGUGCUGUGAUA	AUCACAACAACUUUGAUUG	GCCAUCAAAGCGUGCUGUGAUAUGGUCAGUAACUCACACAUCACAACAACUUUGAUUG	scaffold1503:13874..13932:+	C.gigas	PC	*
scaffold1511_7570	UCACGAGUGGACUCAGGACCCC	GGUCCUGAGUACACUCGUGGCC	GGUCCUGAGUACACUCGUGGCCAUUCUCACAAUGUCAGGGGUCACGAGUGGACUCAGGACCCC	scaffold1511:84885..84948:-	C.gigas	PC, PT
scaffold1600_636	GCCUGUUAUUUUGACUCAUACCU	GUGAGCAAAGUUUCAGGUGU	GCCUGUUAUUUUGACUCAUACCUUAUAUAUUUGUACAGGUGAGCAAAGUUUCAGGUGU	scaffold1600:146063..146121:+	C.gigas	PC, PT	*
scaffold1722_8143	UCCGCUCUGCUCUCUAUGACAUA	GUCAUGGAGAGCAGAGCGGAUA	UCCGCUCUGCUCUCUAUGACAUAUACAUGUAUAUAAAAAAUAUUUAUAUAUAUAUAUGUCAUGGAGAGCAGAGCGGAUA	scaffold1722:77412..77491:+	C.gigas	PT
scaffold173_9208	UGUGGUAGCCUGGUUCCCUGAG	ACAGGAACCAGGCUAGCUCAU	UGUGGUAGCCUGGUUCCCUGAGCUACCCAUUACGCACAGGAACCAGGCUAGCUCAU	scaffold173:149793..149849:+	C.gigas	PT
scaffold1736_18647	UUUGGCAAGCGCUCGCGAGCAC	ACUCGUGAGCUCUUGUCAAAAU	ACUCGUGAGCUCUUGUCAAAAUUUGUGUUACAGAUAUGGGGAUAUUUUGGCAAGCGCUCGCGAGCAC	scaffold1736:666445..666512:+	C.gigas	PT
scaffold177_21677	GGAGCGGAUCGUCACCCUUGGCU	CCAAGGGGGACUGAUCCGCUCCUC	CCAAGGGGGACUGAUCCGCUCCUCUACUCUUUUCAAAAAGAGUAGAGGAGCGGAUCGUCACCCUUGGCU	scaffold177:408685..408754:+	C.gigas	PT
scaffold1796_16058	AUUGAAGUACUUGAUGAGUCUU	CUGAUUUUGUACUACAGUCUGU	AUUGAAGUACUUGAUGAGUCUUGAAAUAAAGCAAGCUGAUUUUGUACUACAGUCUGU	scaffold1796:52833..52890:+	C.gigas	PC	*
scaffold1803_7961	CGAGAUUCGUCGGGACUGAAAAA	UUUUAGUCUCGACGGAUCUCGCU	CGAGAUUCGUCGGGACUGAAAAAUUUUGACUGACGUCUUUUCUGAGGAGACGUCAGUCAAACAAAAUUUUUUAGUCUCGACGGAUCUCGCU	scaffold1803:53947..54038:+	C.gigas	PC
scaffold1803_9429	UUUGAGAAGUGGACAGGCAUAG	UAUGCCUGUCCACUUCUCAAAA	UUUGAGAAGUGGACAGGCAUAGUGGAUGUAGGCUAGUGGAUGUAGGCUAUGCCUGUCCACUUCUCAAAA	scaffold1803:353062..353131:-	C.gigas	PT
scaffold1862_5871	CAUUCAACCAGACGCUCGGCUGU	CCGAGGUCUGGUUGAACGAGACU	CAUUCAACCAGACGCUCGGCUGUCUCUGUAAAUCUCUGCAUGUCGGAUAUUUACGGACACAGCCGAGGUCUGGUUGAACGAGACU	scaffold1862:613820..613905:+	C.gigas	PC
scaffold1872_7598	UUAUUGGAUUUGAUCGCGCCC	GCGUGAUCAAAUCUAUGAUAAAG	GCGUGAUCAAAUCUAUGAUAAAGCUCUACGGGCUUUAUUGGAUUUGAUCGCGCCC	scaffold1872:138647..138702:-	C.gigas	PT
scaffold224_11364	CUCAUUUCAGAUAUCCGGACGC	UCCGGAUAACUGAGGCUCCACU	CUCAUUUCAGAUAUCCGGACGCUUCACCUAUCCGGACGAUUCAACUUGGGAACGAAAGCGUCCGGAUAACUGAGGCUCCACU	scaffold224:47637..47719:+	C.gigas	PT
scaffold258_24235	AUUGUAGAAAACGACACAAUAU	AUUGUGUCCGUUUCUGCAAUUA	AUUGUGUCCGUUUCUGCAAUUAAAGAAUAUAACGAAUUGUAGAAAACGACACAAUAU	scaffold258:167543..167600:+	C.gigas	PT
scaffold280_3395	GUGAGAUUCGUCGAGACUGAAA	UCAGUCUUGAUGGAUCUUGCCG	GUGAGAUUCGUCGAGACUGAAAAUUUUCAGUCUUGAUGGAUCUUGCCG	scaffold280:316129..316177:-	C.gigas	PC
scaffold280_3904	CAAGAUUCACGGUCUAGGACUC	AGACCGUGAAUCUUGUUCCCUC	CAAGAUUCACGGUCUAGGACUCGGCAAAGCCUCGUCCUAGACCGUGAAUCUUGUUCCCUC	scaffold280:147908..147968:-	C.gigas	PT
scaffold285_12446	CUCAGGAACCAGGCUAGCUCAU	UGUGCUAGCCUGGUUCCCUGAGC	UGUGCUAGCCUGGUUCCCUGAGCUACCCAUUACGCUCAGGAACCAGGCUAGCUCAU	scaffold285:222422..222478:-	C.gigas	PC
scaffold339_26655	CAGGGACUGUCGAAUGGGAUU	UGCCCUAUCCGUCAGUCGCUGCCU	UGCCCUAUCCGUCAGUCGCUGCCUCGUUUUGAAUAGCAGGGACUGUCGAAUGGGAUU	scaffold339:59463..59520:+	C.gigas	PT
scaffold348_26874	UUAUUGGAUUUGACCACGCCCCG	GAGCGUGGUAAAAUUUAUCAUAAUG	GAGCGUGGUAAAAUUUAUCAUAAUGCCUUUCGGGCUUUAUUGGAUUUGACCACGCCCCG	scaffold348:533369..533428:+	C.gigas	PT
scaffold365_12901	AACCUCUGACACUGGUCCUCAC	GAACACCAGAGUAGAGGUUUA	GAACACCAGAGUAGAGGUUUAGUCUGUUGCUUACAAACCUCUGACACUGGUCCUCAC	scaffold365:658202..658259:+	C.gigas	PC	*
scaffold370_9710	UGCACCAAUGAGAUGCCAGAGGGA	CCUGUCAUCUUAUUGGUGUUGG	CCUGUCAUCUUAUUGGUGUUGGCUGACCUUUGACCCUGCACCAAUGAGAUGCCAGAGGGA	scaffold370:643018..643078:+	C.gigas	PC
scaffold370_9714	UGCACCAAUAUGAUGCCAGGCG	CUUGGCACAAUGUUGUGUGUAGA	CUUGGCACAAUGUUGUGUGUAGACUACAGCUUUCUAUCUGCACCAAUAUGAUGCCAGGCG	scaffold370:643284..643344:+	C.gigas	PC
scaffold378_19525	AAAUUUCCCGUGGAGCUACA	UAGCUCAACGAAAAUUUCG	UAGCUCAACGAAAAUUUCGGGUUGACGCUCCGGACUGUAUUGAGUGACCAAAUUUCCCGUGGAGCUACA	scaffold378:356249..356318:+	C.gigas	PC
scaffold404_9663	AAACUCGAACUCUUGAUACCU	CUAUCGAGAGUUACCUGUAU	AAACUCGAACUCUUGAUACCUCGAAGUUUUUCCUUGGUCCCAUGGACUUCGAGCUAUCGAGAGUUACCUGUAU	scaffold404:273181..273254:-	C.gigas	PC
scaffold413_10058	CCUGUCUAUCAUCUGUACUG	ACCAGGAUGUGUGACAGCGGG	CCUGUCUAUCAUCUGUACUGUGUGGGUUUUAUCAUCACACACCAGGAUGUGUGACAGCGGG	scaffold413:190728..190789:+	C.gigas	PC
scaffold41598_13969	UUUGAUCACACCCGGCCGUAUU	UACGGUCGGGGUGAUAAAAUC	UACGGUCGGGGUGAUAAAAUCCAAAAAAGCCCGAAAGGGGGGGGGGGGGGGUAUUAUAAAUUUGAUCACACCCGGCCGUAUU	scaffold41598:39383..39465:+	C.gigas	PC
scaffold42648_22218	CUUGGCACUGUCUGAGCGCAGGUG	CCUGUGUCACUCAGUGUCAAACA	CUUGGCACUGUCUGAGCGCAGGUGUUUACUGACUUACCUGUGUCACUCAGUGUCAAACA	scaffold42648:4758..4817:+	C.gigas	PC	*
scaffold43364_10948	AGGAGUGGAUCAUCAGACCAAA	UGAUCUGAUGAUCUGCACCUGGC	AGGAGUGGAUCAUCAGACCAAACUCAAGGCUUCGCUUCUCAUUUGAUCUGAUGAUCUGCACCUGGC	scaffold43364:51499..51565:+	C.gigas	PT
scaffold43364_10952	AGUGGUGCUCAUUUGUCGAAA	UUUUGCAUCUGUGUAUUCCUGG	AGUGGUGCUCAUUUGUCGAAACUGUAAAUAGCCUCAGUUUUGCAUCUGUGUAUUCCUGG	scaffold43364:108910..108969:+	C.gigas	PT	*
scaffold43426_23134	GCAGGUCUGUAGCUCCCGGUCU	ACCUUGGCGCUAAAGUCCUGUUA	GCAGGUCUGUAGCUCCCGGUCUGAAAAUUUUUUUAUGGAUGACCUUGGCGCUAAAGUCCUGUUA	scaffold43426:5571..5635:+	C.gigas	PT
scaffold43964_6753	UUUGGCAAGCGCUCGCGAGCA	CUCGCGAUCGCUCGCCGAAAU	CUCGCGAUCGCUCGCCGAAAUUUGUGUUGCGGGUAUAGGGAAUUUUGGCAAGCGCUCGCGAGCA	scaffold43964:214620..214684:+	C.gigas	PC
scaffold44064_19921	AGCAUUGAGGAUCUGAUUUU	AAUCAGAUCCUCGAUGCUCC	AAUCAGAUCCUCGAUGCUCCCACUUUAAUGAUAUGUUGCUUCAUAGCGACAUAUCAUUAAAACGGGAGCAUUGAGGAUCUGAUUUU	scaffold44064:254588..254674:+	C.gigas	PC
scaffold474_11967	UCACGAGUGGACUCAGGACCCC	GGUCCUGAGUCCACUCGUGGCC	GGUCCUGAGUCCACUCGUGGCCGUCCCACGGUCACGAGUGGACUCAGGACCCC	scaffold474:72112..72165:+	C.gigas	PC
scaffold481_11563	UUCUCAGUAGAUUUUAUCACGUACC	CGUGAUCAAAUCCUGUGAAGCC	CGUGAUCAAAUCCUGUGAAGCCCGAAGGGCUUCUCAGUAGAUUUUAUCACGUACC	scaffold481:534474..534529:+	C.gigas	PC
scaffold481_11588	UGGUUUUGUAAGAUGGUCAUUGU	AAUGACAAUCUAACAAUACCCA	UGGUUUUGUAAGAUGGUCAUUGUGUGACAGAAAUCCAAUGACAAUCUAACAAUACCCA	scaffold481:1127665..1127723:+	C.gigas	PC
scaffold485_15068	GGAGCGGAUCGUCACCCUUGGCU	CCAUGGGUGACGAUCCGCUCCUC	CCAUGGGUGACGAUCCGCUCCUCUAAAAGGGUAGAGGAGCGGAUCGUCACCCUUGGCU	scaffold485:138981..139039:-	C.gigas	PT
scaffold541_4889	AUUAGAACUUCCAUCCGCUC	GCGGAUGGAAGUUCUAAUUU	AUUAGAACUUCCAUCCGCUCCCCGGUUUUCGAUAUGUCGACAUAUCGAAAACCGGGAAGCGGAUGGAAGUUCUAAUUU	scaffold541:262926..263004:+	C.gigas	PC
scaffold547_19726	ACGGGUUUCGCGAUCGAUGAACAU	GUUCGUUGUCGUCGAAACCUGCCU	ACGGGUUUCGCGAUCGAUGAACAUUAAACAAAGUAUCUGUUCGUUGUCGUCGAAACCUGCCU	scaffold547:522573..522635:+	C.gigas	PT	*
scaffold588_24374	UAUGCUAGCCUGGUUCCCUGAG	ACAGGAACCAGGCUAGCUCAU	UAUGCUAGCCUGGUUCCCUGAGCUGCCCAUUACGCACAGGAACCAGGCUAGCUCAU	scaffold588:50372..50428:+	C.gigas	PT
scaffold601_9320	UUUGGCAAGCGCUCGCGAGCA	CACGCAAGCGCUCGCCAAAAU	CACGCAAGCGCUCGCCAAAAUCCCCUGUACCCGCCACACAAAUUUUGGCAAGCGCUCGCGAGCA	scaffold601:43172..43236:-	C.gigas	PC
scaffold602_8222	UCGGGCGUGUUCAAAUCCAAUA	AUGAUAGAUUUGACCACACUCCGA	UCGGGCGUGUUCAAAUCCAAUAAAGCCUGAGGUGCUUUAUGAUAGAUUUGACCACACUCCGA	scaffold602:119952..120014:+	C.gigas	PT
scaffold602_8234	UCAUCAAAGUUGGUGUGAUGUGU	UAUCACAGCUAGCUUUGAU	UCAUCAAAGUUGGUGUGAUGUGUUAAAUUUGCUCAUAUCACAGCUAGCUUUGAU	scaffold602:445843..445897:+	C.gigas	PT	*
scaffold622_6410	AGUACCAGAUGUGCAUUGUGC	UAAAUGCAUAAUCUGGUA	AGUACCAGAUGUGCAUUGUGCAUCCGUAGUAGUAGUGUAAAUGCAUAAUCUGGUA	scaffold622:474084..474139:+	C.gigas	PC
scaffold664_10966	AUUGAAGUACUUGAUGAGUCUU	CUGAUUUUGUACUACAGUCUGU	AUUGAAGUACUUGAUGAGUCUUGAAAUUAAGCAAGCUGAUUUUGUACUACAGUCUGU	scaffold664:485835..485892:-	C.gigas	PC	*
scaffold726_15257	CAAGUCUACCUAGUGAAGGGCC	CUCUUCAUCAGGCAGCUUGUU	CUCUUCAUCAGGCAGCUUGUUAAUUUCAUCAAGUCUACCUAGUGAAGGGCC	scaffold726:82810..82861:+	C.gigas	PC	*
scaffold79_25950	CCUCUGACUUUAACCUCCGCUUU	AGCGGGUGUUAAAGUCAGAGGAA	CCUCUGACUUUAACCUCCGCUUUUGACGUGCAUCACAUUAUGAAAGCGGGUGUUAAAGUCAGAGGAA	scaffold79:61549..61616:+	C.gigas	PT
scaffold873_9264	GGGCGGGGUCAAAUCCAAUAA	AUGAUAUAUUUGACCACGCUCCGA	GGGCGGGGUCAAAUCCAAUAAAGCCGGAAGGGCUUUAUGAUAUAUUUGACCACGCUCCGA	scaffold873:32189..32249:+	C.gigas	PT
scaffold885_19024	UUCGGACCGCUCUGGACCUU	GGACCGGUGAGGUCCGGGAA	UUCGGACCGCUCUGGACCUUCAUCAAAAAAUCGUAAAGGACCGGUGAGGUCCGGGAA	scaffold885:273214..273271:+	C.gigas	PT	*
scaffold942_6472	CAACUGGAGACAAAGAGUUUU	AGUCUCUUUGUUUUCGUUUUGUU	AGUCUCUUUGUUUUCGUUUUGUUUUGUUGAUAGAUUUGACAACUGGAGACAAAGAGUUUU	scaffold942:379893..379953:+	C.gigas	PT
scaffold960_1598	CGAUUCGUUAGGGCUUGCCACGU	AGGCGAGCCUAAACGAUUCCGCUU	AGGCGAGCCUAAACGAUUCCGCUUUUGUUCAAUUUCAAUGUUAAAGUGCCGAUUCGUUAGGGCUUGCCACGU	scaffold960:301290..301362:+	C.gigas	PC	*
scaffold976_18506	AUUUUCCGUGGAGCUACAGUUC	CCUGUAGCUCCACGGUCCGUC	CCUGUAGCUCCACGGUCCGUCAGCUCGGAAUUUUCCGUGGAGCUACAGUUC	scaffold976:207666..207717:+	C.gigas	PT
comp13011_c0_seq1_39	AGUGGCCGCUUAAAACAGGUG	CUGUCUUAAGCGGCCAGUUUG	CUGUCUUAAGCGGCCAGUUUGUCAUUGUCCCACAAGUGGCCGCUUAAAACAGGUG	comp13011_c0_seq1:2525..2580:+	C.hongkongensis	HT
comp41125_c0_seq1_101	GAGUGGACCGAAAACCCUUGGC	CAAAGGUUUUUGGUCCCCUCCG	CAAAGGUUUUUGGUCCCCUCCGCUCCCGUUUAUGGGGAGAGGAGUGGACCGAAAACCCUUGGC	comp41125_c0_seq1:173..236:+	C.hongkongensis	HC, HT
