# Supplementary material for: High throughput sequencing of small RNAs transcriptomes in two Crassostrea oysters identifies microRNAs involved in osmotic stress response
Source: Sci Rep. 2016 Mar 4;6:22687. doi: 10.1038/srep22687 (PMC4778033; doi:10.1038/srep22687)
Supplement: Supplementary Table S3 [file srep22687-s4.xls]

## Sheet: Sheet1
GO_ID	GO term	Category
GO:0007017	microtubule-based process	Biological Process
GO:0006928	cellular component movement	Biological Process
GO:0007018	microtubule-based movement	Biological Process
GO:1901565	organonitrogen compound catabolic process	Biological Process
GO:0009141	nucleoside triphosphate metabolic process	Biological Process
GO:0009144	purine nucleoside triphosphate metabolic process	Biological Process
GO:0009205	purine ribonucleoside triphosphate metabolic process	Biological Process
GO:0009199	ribonucleoside triphosphate metabolic process	Biological Process
GO:1901575	organic substance catabolic process	Biological Process
GO:0042278	purine nucleoside metabolic process	Biological Process
GO:0046128	purine ribonucleoside metabolic process	Biological Process
GO:0072523	purine-containing compound catabolic process	Biological Process
GO:0009056	catabolic process	Biological Process
GO:0009119	ribonucleoside metabolic process	Biological Process
GO:1901136	carbohydrate derivative catabolic process	Biological Process
GO:0009116	nucleoside metabolic process	Biological Process
GO:0009154	purine ribonucleotide catabolic process	Biological Process
GO:0009146	purine nucleoside triphosphate catabolic process	Biological Process
GO:0006195	purine nucleotide catabolic process	Biological Process
GO:0009261	ribonucleotide catabolic process	Biological Process
GO:0006152	purine nucleoside catabolic process	Biological Process
GO:0009203	ribonucleoside triphosphate catabolic process	Biological Process
GO:0009207	purine ribonucleoside triphosphate catabolic process	Biological Process
GO:0046130	purine ribonucleoside catabolic process	Biological Process
GO:0044248	cellular catabolic process	Biological Process
GO:0009164	nucleoside catabolic process	Biological Process
GO:0009143	nucleoside triphosphate catabolic process	Biological Process
GO:1901658	glycosyl compound catabolic process	Biological Process
GO:0042454	ribonucleoside catabolic process	Biological Process
GO:0009166	nucleotide catabolic process	Biological Process
GO:0046434	organophosphate catabolic process	Biological Process
GO:1901292	nucleoside phosphate catabolic process	Biological Process
GO:0006163	purine nucleotide metabolic process	Biological Process
GO:0035556	intracellular signal transduction	Biological Process
GO:0034655	nucleobase-containing compound catabolic process	Biological Process
GO:0015630	microtubule cytoskeleton	Cellular Component
GO:0005856	cytoskeleton	Cellular Component
GO:0044430	cytoskeletal part	Cellular Component
GO:0005875	microtubule associated complex	Cellular Component
GO:0005874	microtubule	Cellular Component
GO:0032559	adenyl ribonucleotide binding	Molecular Function
GO:0005524	ATP binding	Molecular Function
GO:0043168	anion binding	Molecular Function
GO:0030554	adenyl nucleotide binding	Molecular Function
GO:0097367	carbohydrate derivative binding	Molecular Function
GO:0005515	protein binding	Molecular Function
GO:0003777	microtubule motor activity	Molecular Function
GO:0032553	ribonucleotide binding	Molecular Function
GO:0003774	motor activity	Molecular Function
GO:0032555	purine ribonucleotide binding	Molecular Function
GO:0001882	nucleoside binding	Molecular Function
GO:0036459	ubiquitinyl hydrolase activity	Molecular Function
