# Supplementary material for: High throughput sequencing of small RNAs transcriptomes in two Crassostrea oysters identifies microRNAs involved in osmotic stress response
Source: Sci Rep. 2016 Mar 4;6:22687. doi: 10.1038/srep22687 (PMC4778033; doi:10.1038/srep22687)
Supplement: Supplementary Table S4 [file srep22687-s5.xls]

## Sheet: Sheet1
GO_ID	P-value	ExpCount	Gene Counts	Gene number of Pathwya	GO term	Category
GO:0007017	3.34482e-07	10.9434	30	168	microtubule-based process	Biological Process
GO:0006928	4.59063e-05	6.90473	19	106	cellular component movement	Biological Process
GO:0007018	5.18454e-05	6.38362	18	98	microtubule-based movement	Biological Process
GO:0098609	0.000223312	6.5139	17	100	cell-cell adhesion	Biological Process
GO:0007156	0.000223312	6.5139	17	100	homophilic cell adhesion	Biological Process
GO:0043623	0.000506923	2.93126	10	45	cellular protein complex assembly	Biological Process
GO:1901565	0.000547537	23.3849	40	359	organonitrogen compound catabolic process	Biological Process
GO:0009141	0.000584606	21.1702	37	325	nucleoside triphosphate metabolic process	Biological Process
GO:0051258	0.000802279	2.08445	8	32	protein polymerization	Biological Process
GO:0009144	0.000813065	20.7793	36	319	purine nucleoside triphosphate metabolic process	Biological Process
GO:0009205	0.000813065	20.7793	36	319	purine ribonucleoside triphosphate metabolic process	Biological Process
GO:0009199	0.000861162	20.8445	36	320	ribonucleoside triphosphate metabolic process	Biological Process
GO:1901575	0.00107583	37.0641	56	569	organic substance catabolic process	Biological Process
GO:0006979	0.00111688	3.77806	11	58	response to oxidative stress	Biological Process
GO:0042278	0.0012151	22.017	37	338	purine nucleoside metabolic process	Biological Process
GO:0046128	0.0012151	22.017	37	338	purine ribonucleoside metabolic process	Biological Process
GO:0072523	0.00145303	19.1509	33	294	purine-containing compound catabolic process	Biological Process
GO:0009056	0.00150544	38.432	57	590	catabolic process	Biological Process
GO:0009119	0.00166811	22.4078	37	344	ribonucleoside metabolic process	Biological Process
GO:1901136	0.00175581	21.6913	36	333	carbohydrate derivative catabolic process	Biological Process
GO:0022610	0.00190101	18.6949	32	287	biological adhesion	Biological Process
GO:0007155	0.00190101	18.6949	32	287	cell adhesion	Biological Process
GO:0009116	0.00203597	23.45	38	360	nucleoside metabolic process	Biological Process
GO:0072521	0.00210043	25.0785	40	385	purine-containing compound metabolic process	Biological Process
GO:1901657	0.00213898	23.5152	38	361	glycosyl compound metabolic process	Biological Process
GO:0044712	0.00245807	26.9024	42	413	single-organism catabolic process	Biological Process
GO:0009154	0.00264472	19.0857	32	293	purine ribonucleotide catabolic process	Biological Process
GO:0009146	0.00264472	19.0857	32	293	purine nucleoside triphosphate catabolic process	Biological Process
GO:0006195	0.00264472	19.0857	32	293	purine nucleotide catabolic process	Biological Process
GO:0009261	0.00264472	19.0857	32	293	ribonucleotide catabolic process	Biological Process
GO:0006152	0.00264472	19.0857	32	293	purine nucleoside catabolic process	Biological Process
GO:0009203	0.00264472	19.0857	32	293	ribonucleoside triphosphate catabolic process	Biological Process
GO:0009207	0.00264472	19.0857	32	293	purine ribonucleoside triphosphate catabolic process	Biological Process
GO:0046130	0.00264472	19.0857	32	293	purine ribonucleoside catabolic process	Biological Process
GO:0044248	0.00278295	31.9832	48	491	cellular catabolic process	Biological Process
GO:0009164	0.00279027	19.1509	32	294	nucleoside catabolic process	Biological Process
GO:0009143	0.00279027	19.1509	32	294	nucleoside triphosphate catabolic process	Biological Process
GO:1901658	0.00279027	19.1509	32	294	glycosyl compound catabolic process	Biological Process
GO:0042454	0.00279027	19.1509	32	294	ribonucleoside catabolic process	Biological Process
GO:0009166	0.00279843	19.9325	33	306	nucleotide catabolic process	Biological Process
GO:0046434	0.00325654	20.9096	34	321	organophosphate catabolic process	Biological Process
GO:0046034	0.00335116	7.55612	16	116	ATP metabolic process	Biological Process
GO:0009150	0.00360546	24.2317	38	372	purine ribonucleotide metabolic process	Biological Process
GO:1901292	0.00361596	20.2582	33	311	nucleoside phosphate catabolic process	Biological Process
GO:0006163	0.00413059	24.4271	38	375	purine nucleotide metabolic process	Biological Process
GO:0009259	0.00413059	24.4271	38	375	ribonucleotide metabolic process	Biological Process
GO:0019693	0.00413059	24.4271	38	375	ribose phosphate metabolic process	Biological Process
GO:0009117	0.00476996	28.7263	43	441	nucleotide metabolic process	Biological Process
GO:0035556	0.00510006	28.0098	42	430	intracellular signal transduction	Biological Process
GO:0009167	0.00561137	8.66349	17	133	purine ribonucleoside monophosphate metabolic process	Biological Process
GO:0009126	0.00561137	8.66349	17	133	purine nucleoside monophosphate metabolic process	Biological Process
GO:0006753	0.00734547	29.4428	43	452	nucleoside phosphate metabolic process	Biological Process
GO:0055086	0.00742732	31.1364	45	478	nucleobase-containing small molecule metabolic process	Biological Process
GO:0009161	0.00754077	8.92404	17	137	ribonucleoside monophosphate metabolic process	Biological Process
GO:0009169	0.0076251	6.12307	13	94	purine ribonucleoside monophosphate catabolic process	Biological Process
GO:0009158	0.0076251	6.12307	13	94	ribonucleoside monophosphate catabolic process	Biological Process
GO:0009128	0.0076251	6.12307	13	94	purine nucleoside monophosphate catabolic process	Biological Process
GO:0006200	0.0076251	6.12307	13	94	ATP catabolic process	Biological Process
GO:0008283	0.00789392	0.455973	3	7	cell proliferation	Biological Process
GO:0015748	0.00789392	0.455973	3	7	organophosphate ester transport	Biological Process
GO:0034655	0.00881631	21.4959	33	330	nucleobase-containing compound catabolic process	Biological Process
GO:0015630	3.83803e-06	9.84828	26	153	microtubule cytoskeleton	Cellular Component
GO:0005856	5.52995e-06	17.8299	38	277	cytoskeleton	Cellular Component
GO:0044430	1.96261e-05	12.6805	29	197	cytoskeletal part	Cellular Component
GO:0030286	7.86391e-05	2.38161	10	37	dynein complex	Cellular Component
GO:1902494	0.00108176	9.46207	20	147	catalytic complex	Cellular Component
GO:0043234	0.00118297	55.4207	77	861	protein complex	Cellular Component
GO:0005875	0.00136157	6.30805	15	98	microtubule associated complex	Cellular Component
GO:0005874	0.00217901	4.69885	12	73	microtubule	Cellular Component
GO:0005488	1.80748e-10	611.38	689	9757	binding	Molecular Function
GO:0043167	1.58964e-07	289.054	359	4613	ion binding	Molecular Function
GO:0016817	4.20452e-06	41.9827	72	670	hydrolase activity, acting on acid anhydrides	Molecular Function
GO:0016462	5.26813e-06	41.4814	71	662	pyrophosphatase activity	Molecular Function
GO:0017111	5.33603e-06	40.7294	70	650	nucleoside-triphosphatase activity	Molecular Function
GO:0016818	5.55399e-06	41.544	71	663	hydrolase activity, acting on acid anhydrides, in phosphorus-containing anhydrides	Molecular Function
GO:0032559	1.00904e-05	68.7388	104	1097	adenyl ribonucleotide binding	Molecular Function
GO:0005524	1.28504e-05	68.3002	103	1090	ATP binding	Molecular Function
GO:0000166	1.3891e-05	110.095	152	1757	nucleotide binding	Molecular Function
GO:1901265	1.3891e-05	110.095	152	1757	nucleoside phosphate binding	Molecular Function
GO:1901363	1.4525e-05	216.931	270	3462	heterocyclic compound binding	Molecular Function
GO:0043168	1.48125e-05	111.097	153	1773	anion binding	Molecular Function
GO:0030554	1.54695e-05	69.428	104	1108	adenyl nucleotide binding	Molecular Function
GO:0097159	1.62904e-05	217.245	270	3467	organic cyclic compound binding	Molecular Function
GO:0036094	2.00738e-05	112.601	154	1797	small molecule binding	Molecular Function
GO:0097367	4.24624e-05	95.8709	133	1530	carbohydrate derivative binding	Molecular Function
GO:0005515	5.00187e-05	289.806	343	4625	protein binding	Molecular Function
GO:0003777	0.000115255	5.5768	16	89	microtubule motor activity	Molecular Function
GO:0032553	0.00013174	89.5421	123	1429	ribonucleotide binding	Molecular Function
GO:0016887	0.000141508	16.7304	33	267	ATPase activity	Molecular Function
GO:0003774	0.000144479	7.45662	19	119	motor activity	Molecular Function
GO:0001883	0.00015672	89.0408	122	1421	purine nucleoside binding	Molecular Function
GO:0032550	0.00015672	89.0408	122	1421	purine ribonucleoside binding	Molecular Function
GO:0032555	0.00015672	89.0408	122	1421	purine ribonucleotide binding	Molecular Function
GO:0032549	0.000171168	89.2288	122	1424	ribonucleoside binding	Molecular Function
GO:0035639	0.000191744	88.6022	121	1414	purine ribonucleoside triphosphate binding	Molecular Function
GO:0001882	0.000192341	89.4795	122	1428	nucleoside binding	Molecular Function
GO:0017076	0.000228644	89.8554	122	1434	purine nucleotide binding	Molecular Function
GO:0005509	0.000272941	38.787	61	619	calcium ion binding	Molecular Function
GO:0043169	0.000277208	189.11	231	3018	cation binding	Molecular Function
GO:0005200	0.000574879	1.12789	6	18	structural constituent of cytoskeleton	Molecular Function
GO:0046872	0.000642654	188.045	227	3001	metal ion binding	Molecular Function
GO:0004620	0.00238772	1.4412	6	23	phospholipase activity	Molecular Function
GO:0016787	0.00375468	132.527	161	2115	hydrolase activity	Molecular Function
GO:0004601	0.00594668	3.38368	9	54	peroxidase activity	Molecular Function
GO:0004221	0.00625575	2.81973	8	45	ubiquitin thiolesterase activity	Molecular Function
GO:0036459	0.00625575	2.81973	8	45	ubiquitinyl hydrolase activity	Molecular Function
GO:0004629	0.00709084	0.438625	3	7	phospholipase C activity	Molecular Function
GO:0004435	0.00709084	0.438625	3	7	phosphatidylinositol phospholipase C activity	Molecular Function
GO:0003676	0.00717643	113.479	138	1811	nucleic acid binding	Molecular Function
GO:0016684	0.00851388	3.57166	9	57	oxidoreductase activity, acting on peroxide as acceptor	Molecular Function
GO:0070035	0.00922829	7.6446	15	122	purine NTP-dependent helicase activity	Molecular Function
GO:0008026	0.00922829	7.6446	15	122	ATP-dependent helicase activity	Molecular Function
GO:0004568	0.00923541	0.87725	4	14	chitinase activity	Molecular Function
