# Supplementary material for: High throughput sequencing of small RNAs transcriptomes in two Crassostrea oysters identifies microRNAs involved in osmotic stress response
Source: Sci Rep. 2016 Mar 4;6:22687. doi: 10.1038/srep22687 (PMC4778033; doi:10.1038/srep22687)
Supplement: Supplementary Table S5 [file srep22687-s6.xls]

## Sheet: Sheet1
GO_ID	P-value	ExpCount	Gene Counts	Gene number of Pathway	GO term	Category
GO:0019219	2.55305e-15	148.778	243	1928	regulation of nucleobase-containing compound metabolic process	Biological Process
GO:0043087	2.80819e-15	20.1406	61	261	regulation of GTPase activity	Biological Process
GO:0033124	3.39111e-15	20.2177	61	262	regulation of GTP catabolic process	Biological Process
GO:0051171	4.45981e-15	151.093	245	1958	regulation of nitrogen compound metabolic process	Biological Process
GO:0051336	7.98129e-15	35.3424	86	458	regulation of hydrolase activity	Biological Process
GO:0009118	2.50765e-14	21.0666	61	273	regulation of nucleoside metabolic process	Biological Process
GO:0030811	2.50765e-14	21.0666	61	273	regulation of nucleotide catabolic process	Biological Process
GO:0033121	2.50765e-14	21.0666	61	273	regulation of purine nucleotide catabolic process	Biological Process
GO:0050794	4.94068e-13	470.487	599	6097	regulation of cellular process	Biological Process
GO:1900542	5.06025e-13	22.4556	61	291	regulation of purine nucleotide metabolic process	Biological Process
GO:0006140	7.77137e-13	23.8446	63	309	regulation of nucleotide metabolic process	Biological Process
GO:0080090	1.31665e-12	206.576	302	2677	regulation of primary metabolic process	Biological Process
GO:0050789	4.65861e-12	508.839	634	6594	regulation of biological process	Biological Process
GO:0019220	4.67419e-12	52.4735	105	680	regulation of phosphate metabolic process	Biological Process
GO:0031323	4.87762e-12	205.418	298	2662	regulation of cellular metabolic process	Biological Process
GO:0051174	5.12093e-12	52.5507	105	681	regulation of phosphorus metabolic process	Biological Process
GO:0051056	5.35511e-12	17.8256	51	231	regulation of small GTPase mediated signal transduction	Biological Process
GO:0031329	7.95111e-12	25.6966	64	333	regulation of cellular catabolic process	Biological Process
GO:0009894	1.03662e-11	27.0856	66	351	regulation of catabolic process	Biological Process
GO:0065007	2.15123e-11	534.612	657	6928	biological regulation	Biological Process
GO:0019222	2.88254e-11	233.584	327	3027	regulation of metabolic process	Biological Process
GO:0046578	4.9906e-11	14.8932	44	193	regulation of Ras protein signal transduction	Biological Process
GO:0009966	8.71888e-11	53.631	103	695	regulation of signal transduction	Biological Process
GO:1902531	2.04781e-10	32.8731	72	426	regulation of intracellular signal transduction	Biological Process
GO:0023051	2.05684e-10	57.335	107	743	regulation of signaling	Biological Process
GO:0010646	4.15477e-10	58.0295	107	752	regulation of cell communication	Biological Process
GO:0065009	1.34365e-09	68.9872	120	894	regulation of molecular function	Biological Process
GO:0048583	1.83059e-09	73.9259	126	958	regulation of response to stimulus	Biological Process
GO:0050790	2.46679e-09	62.1194	110	805	regulation of catalytic activity	Biological Process
GO:0007399	2.028e-08	42.9048	81	556	nervous system development	Biological Process
GO:0048518	2.96634e-08	91.7515	144	1189	positive regulation of biological process	Biological Process
GO:0051716	4.42913e-08	341.001	428	4419	cellular response to stimulus	Biological Process
GO:1902589	4.56619e-08	78.0158	126	1011	single-organism organelle organization	Biological Process
GO:0048522	1.48167e-07	76.4724	122	991	positive regulation of cellular process	Biological Process
GO:0007154	1.79171e-07	292.617	371	3792	cell communication	Biological Process
GO:0006928	1.89561e-07	43.6765	79	566	cellular component movement	Biological Process
GO:0035023	2.36431e-07	7.48519	24	97	regulation of Rho protein signal transduction	Biological Process
GO:0043547	2.95805e-07	8.10253	25	105	positive regulation of GTPase activity	Biological Process
GO:0051128	5.46362e-07	31.6384	61	410	regulation of cellular component organization	Biological Process
GO:0023052	7.68779e-07	282.971	356	3667	signaling	Biological Process
GO:0044700	7.68779e-07	282.971	356	3667	single organism signaling	Biological Process
GO:0060255	8.33988e-07	191.451	254	2481	regulation of macromolecule metabolic process	Biological Process
GO:0044248	8.49345e-07	164.288	223	2129	cellular catabolic process	Biological Process
GO:0034655	2.37376e-06	93.835	138	1216	nucleobase-containing compound catabolic process	Biological Process
GO:0048523	2.70878e-06	71.9196	111	932	negative regulation of cellular process	Biological Process
GO:0035556	2.7392e-06	85.8096	128	1112	intracellular signal transduction	Biological Process
GO:0051345	3.06852e-06	13.3499	32	173	positive regulation of hydrolase activity	Biological Process
GO:0044270	3.32664e-06	97.7705	142	1267	cellular nitrogen compound catabolic process	Biological Process
GO:0046700	3.47078e-06	97.8477	142	1268	heterocycle catabolic process	Biological Process
GO:0007010	3.59132e-06	38.6606	68	501	cytoskeleton organization	Biological Process
GO:0019439	3.64387e-06	98.7737	143	1280	aromatic compound catabolic process	Biological Process
GO:1901361	4.51354e-06	100.008	144	1296	organic cyclic compound catabolic process	Biological Process
GO:0003008	4.87738e-06	21.6067	44	280	system process	Biological Process
GO:0048519	4.92116e-06	86.8128	128	1125	negative regulation of biological process	Biological Process
GO:0043009	5.04524e-06	9.95453	26	129	chordate embryonic development	Biological Process
GO:0022402	5.40008e-06	47.5348	79	616	cell cycle process	Biological Process
GO:0007265	6.14894e-06	8.8742	24	115	Ras protein signal transduction	Biological Process
GO:0030030	7.08241e-06	21.9154	44	284	cell projection organization	Biological Process
GO:0046434	7.3954e-06	85.0379	125	1102	organophosphate catabolic process	Biological Process
GO:0006357	7.79175e-06	26.2368	50	340	regulation of transcription from RNA polymerase II promoter	Biological Process
GO:0006184	8.28326e-06	46.5317	77	603	GTP catabolic process	Biological Process
GO:0032318	8.48359e-06	7.87103	22	102	regulation of Ras GTPase activity	Biological Process
GO:0007165	9.01832e-06	272.862	337	3536	signal transduction	Biological Process
GO:1901069	9.33562e-06	46.686	77	605	guanosine-containing compound catabolic process	Biological Process
GO:0032879	1.05519e-05	36.1141	63	468	regulation of localization	Biological Process
GO:0032501	1.19843e-05	198.242	254	2569	multicellular organismal process	Biological Process
GO:0007266	1.42375e-05	5.86469	18	76	Rho protein signal transduction	Biological Process
GO:0002009	1.73014e-05	13.8129	31	179	morphogenesis of an epithelium	Biological Process
GO:0051252	1.74263e-05	118.914	163	1541	regulation of RNA metabolic process	Biological Process
GO:0072523	1.87565e-05	77.5528	114	1005	purine-containing compound catabolic process	Biological Process
GO:0007018	1.95577e-05	19.2917	39	250	microtubule-based movement	Biological Process
GO:0040011	2.18376e-05	28.7061	52	372	locomotion	Biological Process
GO:0006195	2.20951e-05	77.0126	113	998	purine nucleotide catabolic process	Biological Process
GO:1901292	2.27642e-05	79.5591	116	1031	nucleoside phosphate catabolic process	Biological Process
GO:0016043	2.6173e-05	207.656	262	2691	cellular component organization	Biological Process
GO:0046130	2.71667e-05	76.5496	112	992	purine ribonucleoside catabolic process	Biological Process
GO:0006152	2.83654e-05	76.6268	112	993	purine nucleoside catabolic process	Biological Process
GO:0042454	3.09119e-05	76.7811	112	995	ribonucleoside catabolic process	Biological Process
GO:0014020	3.34904e-05	0.771669	6	10	primary neural tube formation	Biological Process
GO:0009166	3.42266e-05	78.6331	114	1019	nucleotide catabolic process	Biological Process
GO:0009164	3.6655e-05	77.0898	112	999	nucleoside catabolic process	Biological Process
GO:0009146	3.79225e-05	76.3181	111	989	purine nucleoside triphosphate catabolic process	Biological Process
GO:0009203	3.79225e-05	76.3181	111	989	ribonucleoside triphosphate catabolic process	Biological Process
GO:0009207	3.79225e-05	76.3181	111	989	purine ribonucleoside triphosphate catabolic process	Biological Process
GO:0046039	3.85381e-05	51.0073	80	661	GTP metabolic process	Biological Process
GO:0022008	3.89976e-05	29.3234	52	380	neurogenesis	Biological Process
GO:1901658	3.98847e-05	77.2441	112	1001	glycosyl compound catabolic process	Biological Process
GO:0048869	4.04616e-05	86.5041	123	1121	cellular developmental process	Biological Process
GO:0007264	4.53054e-05	33.2589	57	431	small GTPase mediated signal transduction	Biological Process
GO:0006366	4.72948e-05	31.7928	55	412	transcription from RNA polymerase II promoter	Biological Process
GO:0009143	4.88206e-05	76.7811	111	995	nucleoside triphosphate catabolic process	Biological Process
GO:0009154	5.08973e-05	76.8583	111	996	purine ribonucleotide catabolic process	Biological Process
GO:0009261	5.08973e-05	76.8583	111	996	ribonucleotide catabolic process	Biological Process
GO:0021915	5.20967e-05	2.31501	10	30	neural tube development	Biological Process
GO:0006915	5.54261e-05	38.8921	64	504	apoptotic process	Biological Process
GO:0044707	5.59672e-05	189.985	240	2462	single-multicellular organism process	Biological Process
GO:0043085	5.68721e-05	28.2431	50	366	positive regulation of catalytic activity	Biological Process
GO:0009792	5.80479e-05	15.3562	32	199	embryo development ending in birth or egg hatching	Biological Process
GO:1901068	5.82492e-05	51.6247	80	669	guanosine-containing compound metabolic process	Biological Process
GO:0044767	7.05993e-05	187.053	236	2424	single-organism developmental process	Biological Process
GO:0016477	7.78931e-05	15.5877	32	202	cell migration	Biological Process
GO:0048870	8.86846e-05	19.9091	38	258	cell motility	Biological Process
GO:0051674	8.86846e-05	19.9091	38	258	localization of cell	Biological Process
GO:1901575	0.000106148	194.615	243	2522	organic substance catabolic process	Biological Process
GO:0006355	0.000110954	110.966	149	1438	regulation of transcription, DNA-templated	Biological Process
GO:0007017	0.000117092	39.8953	64	517	microtubule-based process	Biological Process
GO:0032502	0.000121356	188.673	236	2445	developmental process	Biological Process
GO:0030036	0.000123055	17.3626	34	225	actin cytoskeleton organization	Biological Process
GO:0072358	0.00013216	18.1342	35	235	cardiovascular system development	Biological Process
GO:0072359	0.00013216	18.1342	35	235	circulatory system development	Biological Process
GO:2001141	0.00013495	111.429	149	1444	regulation of RNA biosynthetic process	Biological Process
GO:0044093	0.000140105	32.3329	54	419	positive regulation of molecular function	Biological Process
GO:0045216	0.000140625	3.54968	12	46	cell-cell junction organization	Biological Process
GO:0048598	0.000164009	16.2051	32	210	embryonic morphogenesis	Biological Process
GO:0032320	0.000171226	5.24735	15	68	positive regulation of Ras GTPase activity	Biological Process
GO:0070647	0.000174323	44.4481	69	576	protein modification by small protein conjugation or removal	Biological Process
GO:0034330	0.000175702	3.62685	12	47	cell junction organization	Biological Process
GO:0044763	0.000177048	906.866	976	11752	single-organism cellular process	Biological Process
GO:0030154	0.000180915	77.6299	109	1006	cell differentiation	Biological Process
GO:0048731	0.000187467	128.946	168	1671	system development	Biological Process
GO:0048856	0.000194386	162.977	206	2112	anatomical structure development	Biological Process
GO:0031175	0.000198647	14.2759	29	185	neuron projection development	Biological Process
GO:0030182	0.00022381	23.7674	42	308	neuron differentiation	Biological Process
GO:0033554	0.000226647	72.9999	103	946	cellular response to stress	Biological Process
GO:0048699	0.000235863	26.0824	45	338	generation of neurons	Biological Process
GO:0030029	0.000236133	18.6744	35	242	actin filament-based process	Biological Process
GO:0010604	0.000242257	45.76	70	593	positive regulation of macromolecule metabolic process	Biological Process
GO:0007049	0.000248923	66.4407	95	861	cell cycle	Biological Process
GO:0048729	0.000254085	16.5909	32	215	tissue morphogenesis	Biological Process
GO:0035295	0.000257165	12.4239	26	161	tube development	Biological Process
GO:0001843	0.0002632	0.694502	5	9	neural tube closure	Biological Process
GO:0060606	0.0002632	0.694502	5	9	tube closure	Biological Process
GO:1901136	0.000277907	83.6489	115	1084	carbohydrate derivative catabolic process	Biological Process
GO:1901565	0.000282882	101.86	136	1320	organonitrogen compound catabolic process	Biological Process
GO:0007417	0.000285719	15.279	30	198	central nervous system development	Biological Process
GO:0060326	0.000295944	1.85201	8	24	cell chemotaxis	Biological Process
GO:0008219	0.000322404	47.8435	72	620	cell death	Biological Process
GO:0016265	0.000337894	47.9207	72	621	death	Biological Process
GO:2000145	0.000355623	6.79069	17	88	regulation of cell motility	Biological Process
GO:0051052	0.000362442	9.3372	21	121	regulation of DNA metabolic process	Biological Process
GO:0001841	0.000365418	1.08034	6	14	neural tube formation	Biological Process
GO:0031325	0.000370912	48.075	72	623	positive regulation of cellular metabolic process	Biological Process
GO:0009653	0.000373832	81.7198	112	1059	anatomical structure morphogenesis	Biological Process
GO:0009056	0.000375766	204.184	249	2646	catabolic process	Biological Process
GO:0071363	0.000380215	8.71986	20	113	cellular response to growth factor stimulus	Biological Process
GO:0040012	0.000404738	7.48519	18	97	regulation of locomotion	Biological Process
GO:0044699	0.000409601	1096.08	1157	14204	single-organism process	Biological Process
GO:0060341	0.000419599	12.8097	26	166	regulation of cellular localization	Biological Process
GO:0032990	0.000440573	15.6649	30	203	cell part morphogenesis	Biological Process
GO:0035239	0.000460641	7.56236	18	98	tube morphogenesis	Biological Process
GO:0006351	0.000466874	129.64	166	1680	transcription, DNA-templated	Biological Process
GO:0051301	0.00047532	38.7378	60	502	cell division	Biological Process
GO:0070848	0.000481479	8.8742	20	115	response to growth factor	Biological Process
GO:0060759	0.000492909	0.771669	5	10	regulation of response to cytokine stimulus	Biological Process
GO:0032774	0.00053017	133.576	170	1731	RNA biosynthetic process	Biological Process
GO:0044265	0.000532685	46.223	69	599	cellular macromolecule catabolic process	Biological Process
GO:0042981	0.000542016	27.0856	45	351	regulation of apoptotic process	Biological Process
GO:0010468	0.00063175	152.096	190	1971	regulation of gene expression	Biological Process
GO:0006974	0.00064052	42.4418	64	550	cellular response to DNA damage stimulus	Biological Process
GO:0006511	0.000652254	25.7738	43	334	ubiquitin-dependent protein catabolic process	Biological Process
GO:0032496	0.000668063	2.54651	9	33	response to lipopolysaccharide	Biological Process
GO:0048858	0.000684962	15.3562	29	199	cell projection morphogenesis	Biological Process
GO:0051270	0.000693342	7.17652	17	93	regulation of cellular component movement	Biological Process
GO:0060562	0.000693342	7.17652	17	93	epithelial tube morphogenesis	Biological Process
GO:0000280	0.000752682	16.8996	31	219	nuclear division	Biological Process
GO:0007275	0.00076925	164.52	203	2132	multicellular organismal development	Biological Process
GO:0019941	0.000783982	26.0053	43	337	modification-dependent protein catabolic process	Biological Process
GO:0007369	0.000800524	5.40168	14	70	gastrulation	Biological Process
GO:0016055	0.000805607	8.56553	19	111	Wnt signaling pathway	Biological Process
GO:0043632	0.000832848	26.0824	43	338	modification-dependent macromolecule catabolic process	Biological Process
GO:0009888	0.00083647	55.3287	79	717	tissue development	Biological Process
GO:0007423	0.000850785	14.1215	27	183	sensory organ development	Biological Process
GO:0048285	0.000866225	18.5201	33	240	organelle fission	Biological Process
GO:0009893	0.000879183	51.2388	74	664	positive regulation of metabolic process	Biological Process
GO:0034504	0.000889724	3.16384	10	41	protein localization to nucleus	Biological Process
GO:0032446	0.00104496	35.1109	54	455	protein modification by small protein conjugation	Biological Process
GO:0051648	0.0010453	4.93868	13	64	vesicle localization	Biological Process
GO:0048666	0.0010488	17.9799	32	233	neuron development	Biological Process
GO:0060548	0.00109185	14.353	27	186	negative regulation of cell death	Biological Process
GO:0048568	0.00112238	8.79703	19	114	embryonic organ development	Biological Process
GO:0010564	0.00116599	12.2695	24	159	regulation of cell cycle process	Biological Process
GO:0007167	0.00121043	23.4587	39	304	enzyme linked receptor protein signaling pathway	Biological Process
GO:0051129	0.00121929	6.25052	15	81	negative regulation of cellular component organization	Biological Process
GO:0010941	0.00123396	32.9503	51	427	regulation of cell death	Biological Process
GO:0006913	0.00124929	13.0412	25	169	nucleocytoplasmic transport	Biological Process
GO:0006935	0.00128005	9.5687	20	124	chemotaxis	Biological Process
GO:0001654	0.00129578	10.2632	21	133	eye development	Biological Process
GO:0007424	0.00132154	2.77801	9	36	open tracheal system development	Biological Process
GO:0043484	0.00132154	2.77801	9	36	regulation of RNA splicing	Biological Process
GO:0001678	0.00135886	0.926003	5	12	cellular glucose homeostasis	Biological Process
GO:0051169	0.00135976	13.1184	25	170	nuclear transport	Biological Process
GO:0000209	0.00136082	4.47568	12	58	protein polyubiquitination	Biological Process
GO:0000902	0.00156074	30.0951	47	390	cell morphogenesis	Biological Process
GO:0030334	0.00157536	6.40485	15	83	regulation of cell migration	Biological Process
GO:2000112	0.00157634	143.222	177	1856	regulation of cellular macromolecule biosynthetic process	Biological Process
GO:0051650	0.00159033	4.55285	12	59	establishment of vesicle localization	Biological Process
GO:0033043	0.00161197	16.2051	29	210	regulation of organelle organization	Biological Process
GO:0034329	0.00162835	2.85518	9	37	cell junction assembly	Biological Process
GO:0048706	0.00172603	1.85201	7	24	embryonic skeletal system development	Biological Process
GO:0021766	0.0017289	0.308668	3	4	hippocampus development	Biological Process
GO:0006996	0.00179935	134.579	167	1744	organelle organization	Biological Process
GO:0012501	0.00181066	45.0655	65	584	programmed cell death	Biological Process
GO:0048562	0.00184477	5.86469	14	76	embryonic organ morphogenesis	Biological Process
GO:0000075	0.00184477	5.86469	14	76	cell cycle checkpoint	Biological Process
GO:0032989	0.00188671	32.7959	50	425	cellular component morphogenesis	Biological Process
GO:0044087	0.0018982	9.87737	20	128	regulation of cellular component biogenesis	Biological Process
GO:0051170	0.00190907	7.17652	16	93	nuclear import	Biological Process
GO:0008088	0.00192033	0.617335	4	8	axon cargo transport	Biological Process
GO:0048646	0.0020225	25.6966	41	333	anatomical structure formation involved in morphogenesis	Biological Process
GO:0010923	0.00206854	1.00317	5	13	negative regulation of phosphatase activity	Biological Process
GO:0070201	0.00209774	5.94185	14	77	regulation of establishment of protein localization	Biological Process
GO:0051049	0.00214824	28.1659	44	365	regulation of transport	Biological Process
GO:0010556	0.00218311	144.302	177	1870	regulation of macromolecule biosynthetic process	Biological Process
GO:0031326	0.00221022	147.08	180	1906	regulation of cellular biosynthetic process	Biological Process
GO:0006468	0.00229932	85.1923	111	1104	protein phosphorylation	Biological Process
GO:0036211	0.00232108	244.619	285	3170	protein modification process	Biological Process
GO:0006464	0.00232108	244.619	285	3170	cellular protein modification process	Biological Process
GO:0050807	0.00236031	1.46617	6	19	regulation of synapse organization	Biological Process
GO:0007043	0.00236031	1.46617	6	19	cell-cell junction assembly	Biological Process
GO:0048736	0.00239224	7.33086	16	95	appendage development	Biological Process
GO:0018105	0.00241223	3.00951	9	39	peptidyl-serine phosphorylation	Biological Process
GO:0042787	0.00243076	2.46934	8	32	protein ubiquitination involved in ubiquitin-dependent protein catabolic process	Biological Process
GO:0048705	0.00243076	2.46934	8	32	skeletal system morphogenesis	Biological Process
GO:0000904	0.00247366	16.6681	29	216	cell morphogenesis involved in differentiation	Biological Process
GO:0050877	0.00248588	12.964	24	168	neurological system process	Biological Process
GO:0034654	0.00248764	164.906	199	2137	nucleobase-containing compound biosynthetic process	Biological Process
GO:0030155	0.00269135	3.62685	10	47	regulation of cell adhesion	Biological Process
GO:0042330	0.00275216	10.186	20	132	taxis	Biological Process
GO:0001934	0.00277692	9.49153	19	123	positive regulation of protein phosphorylation	Biological Process
GO:0043065	0.00279564	5.47885	13	71	positive regulation of apoptotic process	Biological Process
GO:0033036	0.00280692	98.1563	125	1272	macromolecule localization	Biological Process
GO:0016567	0.0029045	33.4904	50	434	protein ubiquitination	Biological Process
GO:0022607	0.00300755	77.0898	101	999	cellular component assembly	Biological Process
GO:0007492	0.00301472	1.08034	5	14	endoderm development	Biological Process
GO:0048468	0.00307851	48.6152	68	630	cell development	Biological Process
GO:0042327	0.00312301	11.7294	22	152	positive regulation of phosphorylation	Biological Process
GO:0001838	0.00315409	1.54334	6	20	embryonic epithelial tube formation	Biological Process
GO:0072175	0.00315409	1.54334	6	20	epithelial tube formation	Biological Process
GO:0090329	0.00315409	1.54334	6	20	regulation of DNA-dependent DNA replication	Biological Process
GO:0032483	0.00316877	3.70401	10	48	regulation of Rab protein signal transduction	Biological Process
GO:0045937	0.0032441	13.9672	25	181	positive regulation of phosphate metabolic process	Biological Process
GO:0010562	0.0032441	13.9672	25	181	positive regulation of phosphorus metabolic process	Biological Process
GO:0014065	0.00324604	0.694502	4	9	phosphatidylinositol 3-kinase signaling	Biological Process
GO:0001959	0.00324604	0.694502	4	9	regulation of cytokine-mediated signaling pathway	Biological Process
GO:0048199	0.00324604	0.694502	4	9	vesicle targeting, to, from or within Golgi	Biological Process
GO:0007507	0.00328759	10.3404	20	134	heart development	Biological Process
GO:0032880	0.00335638	8.25686	17	107	regulation of protein localization	Biological Process
GO:0006796	0.00337391	361.373	406	4683	phosphate-containing compound metabolic process	Biological Process
GO:0051726	0.00353451	25.6966	40	333	regulation of cell cycle	Biological Process
GO:0009889	0.0035878	148.778	180	1928	regulation of biosynthetic process	Biological Process
GO:0060429	0.00359027	35.4968	52	460	epithelium development	Biological Process
GO:0043010	0.00359664	5.63319	13	73	camera-type eye development	Biological Process
GO:0007472	0.0036557	2.62368	8	34	wing disc morphogenesis	Biological Process
GO:0007476	0.0036557	2.62368	8	34	imaginal disc-derived wing morphogenesis	Biological Process
GO:0001944	0.00365587	9.72303	19	126	vasculature development	Biological Process
GO:0051641	0.00379121	99.9312	126	1295	cellular localization	Biological Process
GO:0045944	0.00379757	11.1892	21	145	positive regulation of transcription from RNA polymerase II promoter	Biological Process
GO:0001667	0.00383019	6.32769	14	82	ameboidal cell migration	Biological Process
GO:0007067	0.00390728	10.4947	20	136	mitotic nuclear division	Biological Process
GO:0006793	0.00394525	367.006	411	4756	phosphorus metabolic process	Biological Process
GO:0016579	0.00405862	7.71669	16	100	protein deubiquitination	Biological Process
GO:0071357	0.00407353	0.385835	3	5	cellular response to type I interferon	Biological Process
GO:0014068	0.00407353	0.385835	3	5	positive regulation of phosphatidylinositol 3-kinase signaling	Biological Process
GO:0030903	0.00407353	0.385835	3	5	notochord development	Biological Process
GO:0060337	0.00407353	0.385835	3	5	type I interferon signaling pathway	Biological Process
GO:0034340	0.00407353	0.385835	3	5	response to type I interferon	Biological Process
GO:0018209	0.00411854	3.24101	9	42	peptidyl-serine modification	Biological Process
GO:0000018	0.004131	1.62051	6	21	regulation of DNA recombination	Biological Process
GO:0010970	0.004131	1.62051	6	21	microtubule-based transport	Biological Process
GO:0000226	0.00419493	16.5137	28	214	microtubule cytoskeleton organization	Biological Process
GO:0001952	0.0042374	1.1575	5	15	regulation of cell-matrix adhesion	Biological Process
GO:0007420	0.00429995	12.038	22	156	brain development	Biological Process
GO:0006606	0.00442361	7.09936	15	92	protein import into nucleus	Biological Process
GO:1902593	0.00442361	7.09936	15	92	single-organism nuclear import	Biological Process
GO:0044744	0.00442361	7.09936	15	92	protein targeting to nucleus	Biological Process
GO:0043068	0.00457422	5.78752	13	75	positive regulation of programmed cell death	Biological Process
GO:0006308	0.0047885	6.48202	14	84	DNA catabolic process	Biological Process
GO:0048812	0.00483769	11.4207	21	148	neuron projection morphogenesis	Biological Process
GO:0032851	0.00485904	3.31818	9	43	positive regulation of Rab GTPase activity	Biological Process
GO:0035220	0.00485904	3.31818	9	43	wing disc development	Biological Process
GO:0010259	0.00485904	3.31818	9	43	multicellular organismal aging	Biological Process
GO:0031098	0.00485904	3.31818	9	43	stress-activated protein kinase signaling cascade	Biological Process
GO:0031401	0.00490137	13.6585	24	177	positive regulation of protein modification process	Biological Process
GO:0009199	0.00492657	98.928	124	1282	ribonucleoside triphosphate metabolic process	Biological Process
GO:0042129	0.00508145	0.771669	4	10	regulation of T cell proliferation	Biological Process
GO:0071333	0.00508145	0.771669	4	10	cellular response to glucose stimulus	Biological Process
GO:0006509	0.00508145	0.771669	4	10	membrane protein ectodomain proteolysis	Biological Process
GO:0031503	0.00508145	0.771669	4	10	protein complex localization	Biological Process
GO:0006163	0.00511936	106.259	132	1377	purine nucleotide metabolic process	Biological Process
GO:0006281	0.00514393	33.6448	49	436	DNA repair	Biological Process
GO:0009144	0.00526659	98.2335	123	1273	purine nucleoside triphosphate metabolic process	Biological Process
GO:0009205	0.00526659	98.2335	123	1273	purine ribonucleoside triphosphate metabolic process	Biological Process
GO:0032012	0.00531028	2.77801	8	36	regulation of ARF protein signal transduction	Biological Process
GO:0001818	0.00531453	1.69767	6	22	negative regulation of cytokine production	Biological Process
GO:0051053	0.00531453	1.69767	6	22	negative regulation of DNA metabolic process	Biological Process
GO:0048704	0.00531453	1.69767	6	22	embryonic skeletal system morphogenesis	Biological Process
GO:0035107	0.00533548	6.55919	14	85	appendage morphogenesis	Biological Process
GO:0006282	0.00554233	2.23784	7	29	regulation of DNA repair	Biological Process
GO:0002237	0.00569884	3.39534	9	44	response to molecule of bacterial origin	Biological Process
GO:0007267	0.00582401	28.0888	42	364	cell-cell signaling	Biological Process
GO:0006285	0.00595136	0.154334	2	2	base-excision repair, AP site formation	Biological Process
GO:0014036	0.00595136	0.154334	2	2	neural crest cell fate specification	Biological Process
GO:0061029	0.00595136	0.154334	2	2	eyelid development in camera-type eye	Biological Process
GO:0045103	0.00595136	0.154334	2	2	intermediate filament-based process	Biological Process
GO:0045104	0.00595136	0.154334	2	2	intermediate filament cytoskeleton organization	Biological Process
GO:0032793	0.00595136	0.154334	2	2	positive regulation of CREB transcription factor activity	Biological Process
GO:0045217	0.00595136	0.154334	2	2	cell-cell junction maintenance	Biological Process
GO:0035048	0.00595136	0.154334	2	2	splicing factor protein import into nucleus	Biological Process
GO:0035001	0.00595136	0.154334	2	2	dorsal trunk growth, open tracheal system	Biological Process
GO:0007354	0.00595136	0.154334	2	2	zygotic determination of anterior/posterior axis, embryo	Biological Process
GO:0007426	0.00595136	0.154334	2	2	tracheal outgrowth, open tracheal system	Biological Process
GO:0007217	0.00595136	0.154334	2	2	tachykinin receptor signaling pathway	Biological Process
GO:0035775	0.00595136	0.154334	2	2	pronephric glomerulus morphogenesis	Biological Process
GO:0043268	0.00595136	0.154334	2	2	positive regulation of potassium ion transport	Biological Process
GO:0043578	0.00595136	0.154334	2	2	nuclear matrix organization	Biological Process
GO:0090292	0.00595136	0.154334	2	2	nuclear matrix anchoring at nuclear membrane	Biological Process
GO:0090286	0.00595136	0.154334	2	2	cytoskeletal anchoring at nuclear membrane	Biological Process
GO:0070389	0.00595136	0.154334	2	2	chaperone cofactor-dependent protein refolding	Biological Process
GO:0008078	0.00595136	0.154334	2	2	mesodermal cell migration	Biological Process
GO:0039021	0.00595136	0.154334	2	2	pronephric glomerulus development	Biological Process
GO:0010661	0.00595136	0.154334	2	2	positive regulation of muscle cell apoptotic process	Biological Process
GO:0010663	0.00595136	0.154334	2	2	positive regulation of striated muscle cell apoptotic process	Biological Process
GO:0010666	0.00595136	0.154334	2	2	positive regulation of cardiac muscle cell apoptotic process	Biological Process
GO:0034047	0.00595136	0.154334	2	2	regulation of protein phosphatase type 2A activity	Biological Process
GO:0034048	0.00595136	0.154334	2	2	negative regulation of protein phosphatase type 2A activity	Biological Process
GO:0010993	0.00595136	0.154334	2	2	regulation of ubiquitin homeostasis	Biological Process
GO:0010994	0.00595136	0.154334	2	2	free ubiquitin chain polymerization	Biological Process
GO:0034331	0.00595136	0.154334	2	2	cell junction maintenance	Biological Process
GO:0033674	0.00600281	7.33086	15	95	positive regulation of kinase activity	Biological Process
GO:0000398	0.0061108	10.186	19	132	mRNA splicing, via spliceosome	Biological Process
GO:0000377	0.0061108	10.186	19	132	RNA splicing, via transesterification reactions with bulged adenosine as nucleophile	Biological Process
GO:0006139	0.00613819	439.08	483	5690	nucleobase-containing compound metabolic process	Biological Process
GO:0009749	0.00632598	2.85518	8	37	response to glucose	Biological Process
GO:0035120	0.00632598	2.85518	8	37	post-embryonic appendage morphogenesis	Biological Process
GO:0051603	0.00639082	30.7124	45	398	proteolysis involved in cellular protein catabolic process	Biological Process
GO:0010942	0.0064301	6.01902	13	78	positive regulation of cell death	Biological Process
GO:0051346	0.00646459	8.79703	17	114	negative regulation of hydrolase activity	Biological Process
GO:0043067	0.00646757	31.5613	46	409	regulation of programmed cell death	Biological Process
GO:0031570	0.00665326	4.08985	10	53	DNA integrity checkpoint	Biological Process
GO:0050803	0.00672827	1.77484	6	23	regulation of synapse structure and activity	Biological Process
GO:0030705	0.00672827	1.77484	6	23	cytoskeleton-dependent intracellular transport	Biological Process
GO:0071840	0.00682245	252.413	288	3271	cellular component organization or biogenesis	Biological Process
GO:0019953	0.00688241	17.9027	29	232	sexual reproduction	Biological Process
GO:0009141	0.00695431	100.008	124	1296	nucleoside triphosphate metabolic process	Biological Process
GO:0032270	0.00697406	16.3594	27	212	positive regulation of cellular protein metabolic process	Biological Process
GO:0046128	0.00713604	103.712	128	1344	purine ribonucleoside metabolic process	Biological Process
GO:0000375	0.00717944	10.3404	19	134	RNA splicing, via transesterification reactions	Biological Process
GO:0042278	0.00730585	103.79	128	1345	purine nucleoside metabolic process	Biological Process
GO:0071326	0.00750154	0.848836	4	11	cellular response to monosaccharide stimulus	Biological Process
GO:0071331	0.00750154	0.848836	4	11	cellular response to hexose stimulus	Biological Process
GO:0006903	0.00750154	0.848836	4	11	vesicle targeting	Biological Process
GO:0007019	0.00750154	0.848836	4	11	microtubule depolymerization	Biological Process
GO:0007608	0.00750154	0.848836	4	11	sensory perception of smell	Biological Process
GO:0008582	0.00750154	0.848836	4	11	regulation of synaptic growth at neuromuscular junction	Biological Process
GO:0051781	0.00767027	1.31184	5	17	positive regulation of cell division	Biological Process
GO:0051963	0.00767027	1.31184	5	17	regulation of synapse assembly	Biological Process
GO:0000381	0.00767027	1.31184	5	17	regulation of alternative mRNA splicing, via spliceosome	Biological Process
GO:0042908	0.00768019	0.463002	3	6	xenobiotic transport	Biological Process
GO:0009650	0.00768019	0.463002	3	6	UV protection	Biological Process
GO:0035329	0.00768019	0.463002	3	6	hippo signaling	Biological Process
GO:0035166	0.00768019	0.463002	3	6	post-embryonic hemopoiesis	Biological Process
GO:0051668	0.00768019	0.463002	3	6	localization within membrane	Biological Process
GO:0010452	0.00768019	0.463002	3	6	histone H3-K36 methylation	Biological Process
GO:0016331	0.00771007	3.54968	9	46	morphogenesis of embryonic epithelium	Biological Process
GO:0008104	0.00778028	78.7874	100	1021	protein localization	Biological Process
GO:0070887	0.00789998	55.8688	74	724	cellular response to chemical stimulus	Biological Process
GO:0009116	0.00818519	107.802	132	1397	nucleoside metabolic process	Biological Process
GO:0051130	0.00820044	11.9609	21	155	positive regulation of cellular component organization	Biological Process
GO:0043401	0.0082629	4.86152	11	63	steroid hormone mediated signaling pathway	Biological Process
GO:1903047	0.00831872	23.7674	36	308	mitotic cell cycle process	Biological Process
GO:0035148	0.00839568	1.85201	6	24	tube formation	Biological Process
GO:0010810	0.00839568	1.85201	6	24	regulation of cell-substrate adhesion	Biological Process
GO:0008340	0.00879074	3.00951	8	39	determination of adult lifespan	Biological Process
GO:0009119	0.00883705	105.333	129	1365	ribonucleoside metabolic process	Biological Process
GO:0007229	0.00883958	6.25052	13	81	integrin-mediated signaling pathway	Biological Process
GO:0032313	0.00889871	3.62685	9	47	regulation of Rab GTPase activity	Biological Process
GO:0051247	0.00930834	17.5169	28	227	positive regulation of protein metabolic process	Biological Process
GO:0043412	0.00933542	258.741	293	3353	macromolecule modification	Biological Process
GO:0009987	0.00957075	1275.34	1313	16527	cellular process	Biological Process
GO:0006298	0.00976082	2.46934	7	32	mismatch repair	Biological Process
GO:1900180	0.00976082	2.46934	7	32	regulation of protein localization to nucleus	Biological Process
GO:0034613	0.0098279	56.409	74	731	cellular protein localization	Biological Process
GO:0032147	0.00985309	4.32135	10	56	activation of protein kinase activity	Biological Process
GO:0050679	0.00995627	1.389	5	18	positive regulation of epithelial cell proliferation	Biological Process
GO:0016574	0.00995627	1.389	5	18	histone ubiquitination	Biological Process
GO:0007606	0.00995627	1.389	5	18	sensory perception of chemical stimulus	Biological Process
GO:0044430	3.67203e-09	51.4886	95	795	cytoskeletal part	Cellular Component
GO:0005856	5.51522e-08	62.8226	106	970	cytoskeleton	Cellular Component
GO:0015630	2.84756e-06	39.8956	70	616	microtubule cytoskeleton	Cellular Component
GO:0005634	4.78902e-06	222.211	281	3431	nucleus	Cellular Component
GO:0005874	1.02665e-05	24.2871	47	375	microtubule	Cellular Component
GO:0005813	7.08152e-05	9.52054	23	147	centrosome	Cellular Component
GO:0044428	7.17215e-05	78.5607	112	1213	nuclear part	Cellular Component
GO:0005815	0.000119682	11.1397	25	172	microtubule organizing center	Cellular Component
GO:0005875	0.000175062	17.6162	34	272	microtubule associated complex	Cellular Component
GO:0016459	0.000327491	6.08797	16	94	myosin complex	Cellular Component
GO:0043232	0.000593169	183.934	224	2840	intracellular non-membrane-bounded organelle	Cellular Component
GO:0043228	0.000616878	184.064	224	2842	non-membrane-bounded organelle	Cellular Component
GO:0031974	0.000847453	74.2214	101	1146	membrane-enclosed lumen	Cellular Component
GO:0044446	0.0008567	272.663	317	4210	intracellular organelle part	Cellular Component
GO:0097610	0.000936948	0.841953	5	13	cell surface furrow	Cellular Component
GO:0032154	0.000936948	0.841953	5	13	cleavage furrow	Cellular Component
GO:0005819	0.00103194	6.73562	16	104	spindle	Cellular Component
GO:0031252	0.00108966	3.7564	11	58	cell leading edge	Cellular Component
GO:0043233	0.00115589	73.1851	99	1130	organelle lumen	Cellular Component
GO:0045298	0.0013605	10.9454	22	169	tubulin complex	Cellular Component
GO:0070013	0.00142592	72.7965	98	1124	intracellular organelle lumen	Cellular Component
GO:0031981	0.00151008	63.4055	87	979	nuclear lumen	Cellular Component
GO:0044422	0.00177157	275.642	317	4256	organelle part	Cellular Component
GO:0005814	0.00196067	0.971484	5	15	centriole	Cellular Component
GO:0000151	0.00209537	6.54132	15	101	ubiquitin ligase complex	Cellular Component
GO:0031463	0.00245378	0.323828	3	5	Cul3-RING ubiquitin ligase complex	Cellular Component
GO:0071013	0.00289357	3.62687	10	56	catalytic step 2 spliceosome	Cellular Component
GO:0005681	0.00338	6.86515	15	106	spliceosomal complex	Cellular Component
GO:0032155	0.00362481	1.10101	5	17	cell division site part	Cellular Component
GO:0016323	0.00452592	2.13726	7	33	basolateral plasma membrane	Cellular Component
GO:0005921	0.0047547	1.16578	5	18	gap junction	Cellular Component
GO:0032153	0.0047547	1.16578	5	18	cell division site	Cellular Component
GO:0042995	0.00478842	23.7042	37	366	cell projection	Cellular Component
GO:0098636	0.0054594	1.68391	6	26	protein complex involved in cell adhesion	Cellular Component
GO:0008305	0.0054594	1.68391	6	26	integrin complex	Cellular Component
GO:0005871	0.00548067	6.54132	14	101	kinesin complex	Cellular Component
GO:0043296	0.00568888	0.777187	4	12	apical junction complex	Cellular Component
GO:0012505	0.00623317	89.9594	113	1389	endomembrane system	Cellular Component
GO:0098590	0.00633763	4.66312	11	72	plasma membrane region	Cellular Component
GO:0071011	0.00778292	0.453359	3	7	precatalytic spliceosome	Cellular Component
GO:0044424	0.00787032	631.011	669	9743	intracellular part	Cellular Component
GO:0005515	1.23147e-17	220.28	341	2986	protein binding	Molecular Function
GO:0003774	6.58505e-10	21.9837	54	298	motor activity	Molecular Function
GO:0005085	2.61981e-09	9.95906	32	135	guanyl-nucleotide exchange factor activity	Molecular Function
GO:0030695	2.82957e-08	10.9181	32	148	GTPase regulator activity	Molecular Function
GO:0060589	5.50949e-08	11.2132	32	152	nucleoside-triphosphatase regulator activity	Molecular Function
GO:0005096	1.18196e-07	8.77873	27	119	GTPase activator activity	Molecular Function
GO:0019899	3.52758e-07	34.0084	65	461	enzyme binding	Molecular Function
GO:0005543	3.70027e-07	23.6067	50	320	phospholipid binding	Molecular Function
GO:0008289	1.93676e-06	33.492	62	454	lipid binding	Molecular Function
GO:0008047	3.07508e-06	12.6886	31	172	enzyme activator activity	Molecular Function
GO:0005083	4.43597e-06	8.11479	23	110	small GTPase regulator activity	Molecular Function
GO:0003777	1.19892e-05	16.8197	36	228	microtubule motor activity	Molecular Function
GO:0005088	1.3748e-05	5.8279	18	79	Ras guanyl-nucleotide exchange factor activity	Molecular Function
GO:0005089	2.10997e-05	5.45904	17	74	Rho guanyl-nucleotide exchange factor activity	Molecular Function
GO:0008536	2.62616e-05	3.98362	14	54	Ran GTPase binding	Molecular Function
GO:0043168	9.87438e-05	327.764	388	4443	anion binding	Molecular Function
GO:0051020	0.000101517	11.0656	25	150	GTPase binding	Molecular Function
GO:0030234	0.000105442	34.2297	57	464	enzyme regulator activity	Molecular Function
GO:0004842	0.000186565	24.2706	43	329	ubiquitin-protein transferase activity	Molecular Function
GO:0031267	0.000191564	10.8443	24	147	small GTPase binding	Molecular Function
GO:0017016	0.000234844	10.3279	23	140	Ras GTPase binding	Molecular Function
GO:0005524	0.000364443	217.476	264	2948	ATP binding	Molecular Function
GO:0005099	0.000423966	4.50002	13	61	Ras GTPase activator activity	Molecular Function
GO:0032559	0.000443919	220.944	267	2995	adenyl ribonucleotide binding	Molecular Function
GO:0018024	0.000481629	2.43444	9	33	histone-lysine N-methyltransferase activity	Molecular Function
GO:0008092	0.000561444	33.3444	53	452	cytoskeletal protein binding	Molecular Function
GO:0008170	0.000603803	3.541	11	48	N-methyltransferase activity	Molecular Function
GO:0030554	0.00060623	223.009	268	3023	adenyl nucleotide binding	Molecular Function
GO:0042054	0.000961608	2.65575	9	36	histone methyltransferase activity	Molecular Function
GO:0004674	0.0013709	43.6723	64	592	protein serine/threonine kinase activity	Molecular Function
GO:0032403	0.001398	19.7706	34	268	protein complex binding	Molecular Function
GO:0044389	0.00198717	4.0574	11	55	small conjugating protein ligase binding	Molecular Function
GO:0031625	0.00198717	4.0574	11	55	ubiquitin protein ligase binding	Molecular Function
GO:0003707	0.00198717	4.0574	11	55	steroid hormone receptor activity	Molecular Function
GO:0016278	0.00213834	2.95083	9	40	lysine N-methyltransferase activity	Molecular Function
GO:0016279	0.00213834	2.95083	9	40	protein-lysine N-methyltransferase activity	Molecular Function
GO:0008017	0.0022441	10.6968	21	145	microtubule binding	Molecular Function
GO:0016301	0.00248354	117.369	147	1591	kinase activity	Molecular Function
GO:0042803	0.00288594	10.9181	21	148	protein homodimerization activity	Molecular Function
GO:0016773	0.00308135	84.984	110	1152	phosphotransferase activity, alcohol group as acceptor	Molecular Function
GO:0005097	0.00361199	3.17215	9	43	Rab GTPase activator activity	Molecular Function
GO:0008889	0.00431825	0.737708	4	10	glycerophosphodiester phosphodiesterase activity	Molecular Function
GO:0015631	0.00432732	12.0246	22	163	tubulin binding	Molecular Function
GO:0004004	0.00476587	1.18033	5	16	ATP-dependent RNA helicase activity	Molecular Function
GO:0008186	0.00476587	1.18033	5	16	RNA-dependent ATPase activity	Molecular Function
GO:0004672	0.00539669	72.3692	94	981	protein kinase activity	Molecular Function
GO:0019904	0.00577938	10.8443	20	147	protein domain specific binding	Molecular Function
GO:0097367	0.00620377	285.714	324	3873	carbohydrate derivative binding	Molecular Function
GO:0000149	0.00639256	0.811479	4	11	SNARE binding	Molecular Function
GO:0042802	0.00652632	21.7624	34	295	identical protein binding	Molecular Function
GO:0050839	0.00675886	2.87706	8	39	cell adhesion molecule binding	Molecular Function
GO:0051721	0.006765	0.442625	3	6	protein phosphatase 2A binding	Molecular Function
GO:0036459	0.00756156	6.12298	13	83	ubiquitinyl hydrolase activity	Molecular Function
GO:0032553	0.00814758	272.878	309	3699	ribonucleotide binding	Molecular Function
GO:0008276	0.00825673	4.20494	10	57	protein methyltransferase activity	Molecular Function
GO:0003724	0.00826146	1.32787	5	18	RNA helicase activity	Molecular Function
GO:0004843	0.00826146	1.32787	5	18	ubiquitin-specific protease activity	Molecular Function
GO:0032555	0.00833848	270.149	306	3662	purine ribonucleotide binding	Molecular Function
GO:0001882	0.00895744	271.477	307	3680	nucleoside binding	Molecular Function
GO:0005102	0.00900105	19.0329	30	258	receptor binding	Molecular Function
