# Supplementary material for: High throughput sequencing of small RNAs transcriptomes in two Crassostrea oysters identifies microRNAs involved in osmotic stress response
Source: Sci Rep. 2016 Mar 4;6:22687. doi: 10.1038/srep22687 (PMC4778033; doi:10.1038/srep22687)
Supplement: Supplementary Table S6 [file srep22687-s7.xls]

## Sheet: Sheet1
miRNA	Target genes	Annotation	UniProt Match
miR-184-3p	CGI_10006796	gb|EKC20122.1| Fibrillin-3 [Crassostrea gigas]	Q61555
miR-184-3p	CGI_10009763	gb|EKC19074.1| Caspase-8 [Crassostrea gigas]	Q14790
miR-184-3p	CGI_10014872	gb|EKC25194.1| Elongator complex protein 1 [Crassostrea gigas]	O95163
miR-184-3p	CGI_10017672	gb|EKC34371.1| Protein jagged-2 [Crassostrea gigas]	Q9Y219
miR-184-3p	CGI_10019324	gb|EKC37426.1| Ryanodine receptor 44F [Crassostrea gigas]	Q24498
miR-184-3p	CGI_10019799	gb|EKC30384.1| Density-regulated protein [Crassostrea gigas]	Q5ZJ39
miR-184-3p	CGI_10025730	gb|EKC38233.1| Endoplasmin [Crassostrea gigas]	Q4R520
miR-2353	CGI_10001625	gb|EKC22717.1| Multiple epidermal growth factor-like domains 10 [Crassostrea gigas]	Q6DIB5
miR-2353	CGI_10003839	gb|EKC21486.1| Fanconi anemia group M protein [Crassostrea gigas]	Q8IYD8
miR-2353	CGI_10004109	gb|EKC21310.1| Sequestosome-1 [Crassostrea gigas]	Q64337
miR-2353	CGI_10004136	gb|EKC25589.1| Membrane-associated guanylate kinase, WW and PDZ domain-containing protein 1 [Crassostrea gigas]	Q4L1J4
miR-2353	CGI_10004197	gb|EKC21277.1| L-fucose kinase [Crassostrea gigas]	Q8N0W3
miR-2353	CGI_10004361	gb|EKC37474.1| Receptor-type tyrosine-protein phosphatase T [Crassostrea gigas]	Q99M80
miR-2353	CGI_10004621	gb|EKC21083.1| hypothetical protein CGI_10004621 [Crassostrea gigas]
miR-2353	CGI_10005325	gb|EKC20804.1| Protocadherin Fat 4 [Crassostrea gigas]	Q6V0I7
miR-2353	CGI_10005344	gb|EKC25376.1| Prolow-density lipoprotein receptor-related protein 1 [Crassostrea gigas]	Q91ZX7
miR-2353	CGI_10005852	gb|EKC20541.1| Protein farnesyltransferase subunit beta [Crassostrea gigas]	P49355
miR-2353	CGI_10005879	gb|EKC20484.1| Bullous pemphigoid antigen 1, isoforms 1/2/3/4 [Crassostrea gigas]	Q91ZU6
miR-2353	CGI_10005996	gb|EKC24313.1| Actin-binding protein anillin [Crassostrea gigas]	Q801E2
miR-2353	CGI_10006243	gb|EKC24195.1| HEG-like protein 1 [Crassostrea gigas]	Q9ULI3
miR-2353	CGI_10006328	gb|EKC20295.1| Iporin [Crassostrea gigas]	Q9BVN2
miR-2353	CGI_10006580	gb|EKC41211.1| MutS-like protein 5 [Crassostrea gigas]	Q6MG62
miR-2353	CGI_10007743	gb|EKC19738.1| RSM22-like protein, mitochondrial [Crassostrea gigas]	Q3U2U7
miR-2353	CGI_10010086	gb|EKC24856.1| Trimethyllysine dioxygenase, mitochondrial, partial [Crassostrea gigas]	Q0VC74
miR-2353	CGI_10010423	gb|EKC29343.1| Eukaryotic translation initiation factor 2 subunit 2 [Crassostrea gigas]	Q99L45
miR-2353	CGI_10010443	gb|EKC23799.1| Angiopoietin-4 [Crassostrea gigas]	Q9Y264
miR-2353	CGI_10010916	gb|EKC28541.1| Small G protein signaling modulator 1 [Crassostrea gigas]	Q2NKQ1
miR-2353	CGI_10013874	gb|EKC18275.1| Deleted in malignant brain tumors 1 protein [Crassostrea gigas]	Q9UGM3
miR-2353	CGI_10014761	gb|EKC35462.1| Integrin beta-3 [Crassostrea gigas]	P05106
miR-2353	CGI_10015926	gb|EKC42800.1| Snurportin-1 [Crassostrea gigas]	Q5ZI43
miR-2353	CGI_10016806	gb|EKC35324.1| Titin [Crassostrea gigas]	A2ASS6
miR-2353	CGI_10017672	gb|EKC34371.1| Protein jagged-2 [Crassostrea gigas]	Q9Y219
miR-2353	CGI_10017721	gb|EKC17981.1| Putative phospholipid-transporting ATPase IIB [Crassostrea gigas]	A1A4J6
miR-2353	CGI_10017844	gb|EKC42275.1| Translation initiation factor eIF-2B subunit gamma [Crassostrea gigas]	A5PJI7
miR-2353	CGI_10019480	ref|XP_005100569.1| PREDICTED: aminomethyltransferase, mitochondrial-like [Aplysia californica]	Q8CFA2
miR-2353	CGI_10019949	gb|EKC30714.1| Deoxyuridine 5'-triphosphate nucleotidohydrolase, mitochondrial [Crassostrea gigas]	P33316
miR-2353	CGI_10020035	gb|EKC39432.1| Serine/threonine-protein kinase RIO2 [Crassostrea gigas]	Q9CQS5
miR-2353	CGI_10020230	gb|EKC36165.1| hypothetical protein CGI_10020230 [Crassostrea gigas]	A9UMP7
miR-2353	CGI_10020628	gb|AAG42824.1|AF321279_1 tissue inhibitor of metalloproteinase TIMP [Crassostrea gigas] gb|EKC37287.1| Metalloproteinase inhibitor 1 [Crassostrea gigas]	P26652
miR-2353	CGI_10020990	gb|EKC35385.1| Glutaminyl-tRNA synthetase, partial [Crassostrea gigas]	P47897
miR-2353	CGI_10022125	gb|EKC41574.1| U8 snoRNA-decapping enzyme [Crassostrea gigas]	Q6P3D0
miR-2353	CGI_10022133	gb|EKC41582.1| D-glucuronyl C5-epimerase [Crassostrea gigas]	Q9EPS3
miR-2353	CGI_10023956	gb|EKC27830.1| rRNA 2'-O-methyltransferase fibrillarin [Crassostrea gigas]	Q9W1V3
miR-2353	CGI_10024386	gb|EKC24597.1| Papilin [Crassostrea gigas]	Q868Z9
miR-2353	CGI_10024542	gb|EKC34858.1| Chitin synthase 6 [Crassostrea gigas]	Q4P9K9
miR-2353	CGI_10024703	gb|EKC36535.1| DBH-like monooxygenase protein 2-like protein [Crassostrea gigas]	Q08CS6
miR-2353	CGI_10025368	gb|EKC39814.1| Serine/threonine-protein kinase RIO2 [Crassostrea gigas]	Q9CQS5
miR-2353	CGI_10025660	gb|EKC41388.1| Basement membrane-specific heparan sulfate proteoglycan core protein [Crassostrea gigas]	P98160
miR-2353	CGI_10025765	gb|EKC34405.1| hypothetical protein CGI_10025765 [Crassostrea gigas]
miR-2353	CGI_10025899	gb|EKC33376.1| Serine/threonine-protein kinase PINK1, mitochondrial [Crassostrea gigas]	Q99MQ3
miR-2353	CGI_10026105	gb|EKC40075.1| ATP-dependent DNA helicase recQ [Crassostrea gigas]	P15043
miR-2353	CGI_10026116	gb|EKC40086.1| Myotubularin-related protein 13 [Crassostrea gigas]	Q86WG5
miR-2353	CGI_10026524	gb|EKC40837.1| Neuroglobin-1 [Crassostrea gigas]	P59742
miR-2353	CGI_10026821	gb|EKC34685.1| Laminin subunit alpha [Crassostrea gigas]	Q00174
miR-2353	CGI_10028368	gb|EKC37135.1| Heterogeneous nuclear ribonucleoprotein Q [Crassostrea gigas]	Q7TMK9
miR-2353	CGI_10028577	gb|EKC30896.1| Abnormal spindle-like microcephaly-associated-like protein [Crassostrea gigas]	Q8CJ27
miR-2353	CGI_10028632	gb|EKC40913.1| Rho-related GTP-binding protein RhoQ [Crassostrea gigas]	P17081
miR-183	CGI_10005691	gb|EKC26544.1| Glyoxylate/hydroxypyruvate reductase A [Crassostrea gigas]	A8AI49
miR-183	CGI_10005981	gb|EKC29551.1| Ribosomal RNA-processing protein 8 [Crassostrea gigas]	Q9DB85
miR-183	CGI_10006238	gb|EKC20363.1| hypothetical protein CGI_10006238 [Crassostrea gigas]	Q9U943
miR-183	CGI_10007191	gb|EKC19956.1| Hemicentin-1 [Crassostrea gigas]	Q96RW7
miR-183	CGI_10008352	gb|EKC27363.1| GTPase IMAP family member 4 [Crassostrea gigas]	Q9NUV9
miR-183	CGI_10012321	gb|EKC36408.1| Cerebellin-3 [Crassostrea gigas]	Q6UW01
miR-183	CGI_10015081	gb|EKC26335.1| Pleckstrin-like protein domain-containing family H member 2 [Crassostrea gigas]	Q9W5D0
miR-183	CGI_10018781	gb|EKC35154.1| Low-density lipoprotein receptor-related protein 4 [Crassostrea gigas]	O75096
miR-183	CGI_10020236	gb|EKC36170.1| Spectrin beta chain, brain 1 [Crassostrea gigas]	Q62261
miR-183	CGI_10020593	gb|EKC40714.1| Proline-rich transmembrane protein 1 [Crassostrea gigas]	Q99946
miR-183	CGI_10025187	gb|EKC32097.1| Centromere protein F [Crassostrea gigas]	P49454
miR-183	CGI_10025368	gb|EKC39814.1| Serine/threonine-protein kinase RIO2 [Crassostrea gigas]	Q9CQS5
miR-183	CGI_10025660	gb|EKC41388.1| Basement membrane-specific heparan sulfate proteoglycan core protein [Crassostrea gigas]	P98160
miR-92-3p	CGI_10004443	gb|EKC26923.1| L-ascorbate oxidase [Crassostrea gigas]	P14133
miR-92-3p	CGI_10004868	gb|EKC30223.1| Sodium- and chloride-dependent glycine transporter 1 [Crassostrea gigas]	Q9Y345
miR-92-3p	CGI_10005879	gb|EKC20484.1| Bullous pemphigoid antigen 1, isoforms 1/2/3/4 [Crassostrea gigas]	Q91ZU6
miR-92-3p	CGI_10007096	gb|EKC20004.1| 1-phosphatidylinositol-4,5-bisphosphate phosphodiesterase epsilon-1 [Crassostrea gigas]	Q8K4S1
miR-92-3p	CGI_10007486	gb|EKC22450.1| hypothetical protein CGI_10002259 [Crassostrea gigas]
miR-92-3p	CGI_10007647	gb|EKC34169.1| 15-hydroxyprostaglandin dehydrogenase [NAD+] [Crassostrea gigas]	Q8VCC1
miR-92-3p	CGI_10009273	gb|EKC19203.1| Complement C1q tumor necrosis factor-related protein 2 [Crassostrea gigas]	Q9D8U4
miR-92-3p	CGI_10011143	gb|EKC24204.1| Kinesin-like protein KIF23 [Crassostrea gigas]	Q02241
miR-92-3p	CGI_10011442	gb|EKC25000.1| hypothetical protein CGI_10011442 [Crassostrea gigas]	Q7T163
miR-92-3p	CGI_10012174	gb|EKC26503.1| hypothetical protein CGI_10012174 [Crassostrea gigas]
miR-92-3p	CGI_10015126	gb|EKC35109.1| hypothetical protein CGI_10015126 [Crassostrea gigas]
miR-92-3p	CGI_10017382	gb|EKC33206.1| THAP domain-containing protein 9 [Crassostrea gigas]	Q9H5L6
miR-92-3p	CGI_10018238	gb|EKC33419.1| Neutral and basic amino acid transport protein rBAT [Crassostrea gigas]	Q64319
miR-92-3p	CGI_10018463	gb|EKC34220.1| Helicase POLQ-like protein [Crassostrea gigas]	Q2VPA6
miR-92-3p	CGI_10018713	gb|EKC38032.1| Cytochrome P450 1A1 [Crassostrea gigas]	Q6GUR1
miR-92-3p	CGI_10019711	gb|EKC30819.1| Teneurin-3 [Crassostrea gigas]	Q9W7R4
miR-92-3p	CGI_10020195	gb|EKC23815.1| hypothetical protein CGI_10020195 [Crassostrea gigas]	Q9VVY3
miR-92-3p	CGI_10022670	gb|EKC27886.1| hypothetical protein CGI_10022670 [Crassostrea gigas]
miR-92-3p	CGI_10024419	gb|EKC32857.1| von Willebrand factor A domain-containing protein 5A [Crassostrea gigas]	O00534
miR-92-3p	CGI_10026375	gb|EKC33882.1| Complement C1q-like protein 2 [Crassostrea gigas]	Q8CFR0
miR-92-3p	CGI_10026867	gb|EKC37583.1| Retinal dehydrogenase 1 [Crassostrea gigas]	Q8MI17
miR-92-3p	CGI_10027454	gb|EKC29239.1| NAD-dependent deacetylase sirtuin-6 [Crassostrea gigas]	Q8N6T7
miR-1984	CGI_10000757	gb|EKC17468.1| Collagen alpha-1(XIV) chain [Crassostrea gigas]	Q80X19
miR-1984	CGI_10003195	gb|EKC21865.1| Collagen alpha-3(VI) chain [Crassostrea gigas]	P15989
miR-1984	CGI_10006267	gb|EKC33022.1| hypothetical protein CGI_10006267 [Crassostrea gigas]
miR-1984	CGI_10011696	gb|EKC39017.1| Insulin-like growth factor-binding protein complex acid labile chain [Crassostrea gigas]	P35858
miR-1984	CGI_10022005	gb|EKC33513.1| Collagen alpha-1(XXI) chain [Crassostrea gigas]	Q641F3
miR-1984	CGI_10022331	gb|EKC43125.1| Steroid 17-alpha-hydroxylase/17,20 lyase [Crassostrea gigas]	P12394
miR-1984	CGI_10022790	gb|EKC36837.1| Serine/threonine-protein kinase Nek4 [Crassostrea gigas]	P51957
miR-1984	CGI_10023476	gb|EKC29900.1| hypothetical protein CGI_10023476 [Crassostrea gigas]
miR-1984	CGI_10028632	gb|EKC40913.1| Rho-related GTP-binding protein RhoQ [Crassostrea gigas]	P17081
scaffold43364_10952	CGI_10002266	gb|EKC22444.1| Tripartite motif-containing protein 2 [Crassostrea gigas]	Q9ESN6
scaffold43364_10953	CGI_10005774	gb|EKC26538.1| Angiopoietin-2 [Crassostrea gigas]	O35608
scaffold43364_10954	CGI_10011628	gb|EKC36645.1| Neural cell adhesion molecule 2 [Crassostrea gigas]	O15394
scaffold43364_10955	CGI_10016806	gb|EKC35324.1| Titin [Crassostrea gigas]	A2ASS6
scaffold43364_10956	CGI_10017672	gb|EKC34371.1| Protein jagged-2 [Crassostrea gigas]	Q9Y219
scaffold43364_10957	CGI_10017778	gb|EKC25790.1| Dipeptidase 1 [Crassostrea gigas]	P16444
scaffold43364_10958	CGI_10018629	gb|EKC40661.1| ATP-binding cassette sub-family A member 5 [Crassostrea gigas]	Q8WWZ7
scaffold43364_10959	CGI_10019577	gb|EKC24475.1| Serine/threonine-protein phosphatase 6 regulatory ankyrin repeat subunit A [Crassostrea gigas]	Q505D1
scaffold43364_10960	CGI_10026683	gb|EKC42615.1| Dual oxidase [Crassostrea gigas]	Q9VQH2
