# Supplementary material for: High throughput sequencing of small RNAs transcriptomes in two Crassostrea oysters identifies microRNAs involved in osmotic stress response
Source: Sci Rep. 2016 Mar 4;6:22687. doi: 10.1038/srep22687 (PMC4778033; doi:10.1038/srep22687)
Supplement: Supplementary Table S7 [file srep22687-s8.xls]

## Sheet: Sheet1
miRNA	Target genes	Annotation	UniProt Match
miR-3205	comp59679_c0_seq1	gb|EKC17794.1| Iron/zinc purple acid phosphatase-like protein [Crassostrea gigas]	A5D6U8
miR-3205	comp26665_c0_seq1	gb|EKC29315.1| Plexin-B2 [Crassostrea gigas]	O15031
miR-3205	comp25403_c0_seq1	gb|EKC22875.1| Seryl-tRNA synthetase, cytoplasmic [Crassostrea gigas]	Q6P799
miR-3205	comp59254_c0_seq1	gb|EKC22861.1| Tripartite motif-containing protein 3 [Crassostrea gigas]	O75382
miR-3205	comp20037_c0_seq1	gb|EKC26666.1| Centromere-associated protein E [Crassostrea gigas]	Q02224
miR-3205	comp9969_c0_seq1	gb|EKC22422.1| Short chain dehydrogenase/reductase family 9C member 7 [Crassostrea gigas]	Q8K3P0
miR-3205	comp10836_c0_seq1	gb|EKC22375.1| Plasminogen [Crassostrea gigas]	P12545
miR-3205	comp62036_c0_seq1	gb|AEJ91557.1| cyclin dependent kinase 1 [Crassostrea gigas]	P51958
miR-3205	comp106356_c0_seq1	gb|AEJ91557.1| cyclin dependent kinase 1 [Crassostrea gigas]	P51958
miR-3205	comp25762_c0_seq1	gb|EKC22261.1| Protocadherin beta-4 [Crassostrea gigas]	Q5DRD0
miR-3205	comp55171_c0_seq1	gb|EKC22261.1| Protocadherin beta-4 [Crassostrea gigas]	Q5DRD0
miR-3205	comp60678_c0_seq1	gb|EKC22261.1| Protocadherin beta-4 [Crassostrea gigas]	Q5DRD0
miR-3205	comp45526_c0_seq1	gb|EKC38839.1| Scavenger receptor class F member 2 [Crassostrea gigas]	Q96GP6
miR-3205	comp40709_c0_seq1	gb|EKC21904.1| Uncharacterized protein C3orf59 [Crassostrea gigas]	Q8IYB1
miR-3205	comp32731_c0_seq1	gb|EKC21818.1| Asialoglycoprotein receptor 2 [Crassostrea gigas]	P24721
miR-3205	comp109081_c0_seq1	gb|EKC21654.1| hypothetical protein CGI_10003578 [Crassostrea gigas]
miR-3205	comp12162_c0_seq1	gb|EKC25533.1| Deleted in malignant brain tumors 1 protein [Crassostrea gigas]	Q9UGM3
miR-3205	comp12732_c0_seq1	gb|EKC37474.1| Receptor-type tyrosine-protein phosphatase T [Crassostrea gigas]	Q99M80
miR-3205	comp24720_c0_seq1	gb|EKC37475.1| Multiple epidermal growth factor-like domains 10 [Crassostrea gigas]	A0JM12
miR-3205	comp9543_c0_seq1	gb|EKC21118.1| Rapamycin-insensitive companion of mTOR [Crassostrea gigas]	Q6R327
miR-3205	comp13695_c0_seq1	gb|EKC33333.1| Histone-lysine N-methyltransferase SUV39H2 [Crassostrea gigas]	Q32PH7
miR-3205	comp25839_c0_seq1	gb|EKC33333.1| Histone-lysine N-methyltransferase SUV39H2 [Crassostrea gigas]	Q32PH7
miR-3205	comp57095_c0_seq1	gb|EKC21083.1| hypothetical protein CGI_10004621 [Crassostrea gigas]
miR-3205	comp62265_c0_seq1	gb|EKC40410.1| hypothetical protein CGI_10004826 [Crassostrea gigas]	Q6YHK3
miR-3205	comp16851_c0_seq1	gb|EKC40862.1| Nucleolar GTP-binding protein 2 [Crassostrea gigas]	Q13823
miR-3205	comp64089_c0_seq1	gb|EKC34043.1| Putative phospholipase B-like 2 [Crassostrea gigas]	Q4QQW8
miR-3205	comp108792_c0_seq1	gb|EKC34043.1| Putative phospholipase B-like 2 [Crassostrea gigas]	Q4QQW8
miR-3205	comp24675_c0_seq1	gb|EKC25376.1| Prolow-density lipoprotein receptor-related protein 1 [Crassostrea gigas]	Q91ZX7
miR-3205	comp23347_c0_seq1	gb|EKC37688.1| DNA-binding protein D-ETS-3 [Crassostrea gigas]	P29774
miR-3205	comp23125_c0_seq1	gb|EKC20665.1| Peroxisome biogenesis factor 1 [Crassostrea gigas]	Q5BL07
miR-3205	comp106552_c0_seq1	gb|EKC20541.1| Protein farnesyltransferase subunit beta [Crassostrea gigas]	P49355
miR-3205	comp26670_c0_seq1	gb|EKC20484.1| Bullous pemphigoid antigen 1, isoforms 1/2/3/4 [Crassostrea gigas]	Q91ZU6
miR-3205	comp63558_c0_seq1	gb|EKC20484.1| Bullous pemphigoid antigen 1, isoforms 1/2/3/4 [Crassostrea gigas]	Q91ZU6
miR-3205	comp64667_c0_seq1	gb|EKC20484.1| Bullous pemphigoid antigen 1, isoforms 1/2/3/4 [Crassostrea gigas]	Q91ZU6
miR-3205	comp23789_c0_seq1	gb|EKC20426.1| Putative ATP-dependent RNA helicase DHX34 [Crassostrea gigas]	Q9DBV3
miR-3205	comp22744_c0_seq1	gb|EKC20322.1| hypothetical protein CGI_10006301 [Crassostrea gigas]	Q9CY21
miR-3205	comp61437_c0_seq1	gb|EKC20144.1| ALK tyrosine kinase receptor [Crassostrea gigas]	Q9UM73
miR-3205	comp107335_c0_seq1	gb|EKC20144.1| ALK tyrosine kinase receptor [Crassostrea gigas]	Q9UM73
miR-3205	comp7174_c0_seq1	gb|EKC20082.1| ADAMTS-like protein 3 [Crassostrea gigas]	P82987
miR-3205	comp12147_c0_seq1	gb|EKC27033.1| Rap1 GTPase-activating protein 1 [Crassostrea gigas]	P47736
miR-3205	comp12337_c0_seq1	gb|EKC27033.1| Rap1 GTPase-activating protein 1 [Crassostrea gigas]	P47736
miR-3205	comp19098_c0_seq1	gb|EKC32513.1| Fibropellin-3 [Crassostrea gigas]	P49013
miR-3205	comp9393_c0_seq1	gb|EKC20004.1| 1-phosphatidylinositol-4,5-bisphosphate phosphodiesterase epsilon-1 [Crassostrea gigas]	Q8K4S1
miR-3205	comp3436_c0_seq1	gb|EKC23602.1| Protocadherin Fat 1 [Crassostrea gigas]	Q14517
miR-3205	comp12994_c0_seq1	gb|EKC23602.1| Protocadherin Fat 1 [Crassostrea gigas]	Q14517
miR-3205	comp12982_c0_seq1	gb|EKC19953.1| Agrin [Crassostrea gigas]	O00468
miR-3205	comp109330_c0_seq1	gb|EKC19953.1| Agrin [Crassostrea gigas]	O00468
miR-3205	comp64379_c0_seq1	gb|EKC19822.1| Kinesin-related motor protein Eg5 2 [Crassostrea gigas]	Q91783
miR-3205	comp108633_c0_seq1	gb|EKC19805.1| Receptor-type tyrosine-protein phosphatase mu [Crassostrea gigas]	P28828
miR-3205	comp29786_c0_seq1	gb|EKC34163.1| S-adenosylmethionine synthetase isoform type-1 [Crassostrea gigas]	Q91X83
miR-3205	comp22954_c0_seq1	gb|EKC19760.1| Serine/threonine-protein kinase Pim-3 [Crassostrea gigas]	Q9PU85
miR-3205	comp12582_c0_seq1	gb|EKC19723.1| Fibropellin-1, partial [Crassostrea gigas]	P10079
miR-3205	comp61985_c0_seq1	gb|EKC30746.1| Tripartite motif-containing protein 3 [Crassostrea gigas]	O75382
miR-3205	comp107250_c0_seq1	gb|EKC30746.1| Tripartite motif-containing protein 3 [Crassostrea gigas]	O75382
miR-3205	comp10112_c0_seq1	gb|EKC23539.1| Heat shock 70 kDa protein 12B [Crassostrea gigas]	Q8K0U4
miR-3205	comp79187_c0_seq1	ref|XP_003980021.1| PREDICTED: uncharacterized protein LOC101068669 [Takifugu rubripes]	P84239
miR-3205	comp12373_c0_seq1	gb|EKC19599.1| Zinc finger protein 26 [Crassostrea gigas]	P10076
miR-3205	comp24565_c0_seq1	gb|EKC19599.1| Zinc finger protein 26 [Crassostrea gigas]	P10076
miR-3205	comp9230_c0_seq1	gb|EKC19554.1| hypothetical protein CGI_10008221 [Crassostrea gigas]	A0JNG4
miR-3205	comp103567_c0_seq1	gb|EKC19544.1| Receptor-type tyrosine-protein phosphatase S [Crassostrea gigas]	Q64605
miR-3205	comp25365_c0_seq1	gb|EKC19529.1| TBC1 domain family member 15 [Crassostrea gigas]	Q9CXF4
miR-3205	comp57124_c0_seq1	gb|EKC24563.1| Globin [Crassostrea gigas]	P31331
miR-3205	comp21823_c0_seq1	gb|EKC19362.1| F-box/WD repeat-containing protein 7 [Crassostrea gigas]	Q9VZF4
miR-3205	comp24986_c0_seq1	gb|EKC19362.1| F-box/WD repeat-containing protein 7 [Crassostrea gigas]	Q9VZF4
miR-3205	comp106652_c0_seq1	gb|EKC19362.1| F-box/WD repeat-containing protein 7 [Crassostrea gigas]	Q9VZF4
miR-3205	comp23564_c0_seq1	gb|EKC35183.1| DnaJ-like protein subfamily B member 4 [Crassostrea gigas]	O89114
miR-3205	comp26558_c0_seq1	gb|EKC35183.1| DnaJ-like protein subfamily B member 4 [Crassostrea gigas]	O89114
miR-3205	comp2255_c0_seq1	gb|EKC19074.1| Caspase-8 [Crassostrea gigas]	Q14790
miR-3205	comp9277_c0_seq1	gb|EKC19022.1| D-beta-hydroxybutyrate dehydrogenase, mitochondrial [Crassostrea gigas]	P29147
miR-3205	comp3203_c0_seq1	gb|EKC33199.1| hypothetical protein CGI_10010043 [Crassostrea gigas]
miR-3205	comp64415_c0_seq1	gb|EKC18939.1| ATP-binding cassette sub-family A member 1 [Crassostrea gigas]	P41233
miR-3205	comp1039_c0_seq1	gb|EKC18930.1| Macrophage colony-stimulating factor 1 receptor 2 [Crassostrea gigas]	Q8UVR8
miR-3205	comp105980_c0_seq1	gb|EKC36430.1| Cathepsin L [Crassostrea gigas]	Q26636
miR-3205	comp93188_c0_seq1	gb|EKC39146.1| hypothetical protein CGI_10011166 [Crassostrea gigas]
miR-3205	comp21995_c0_seq1	gb|EKC39750.1| Phosphatidylinositol-4-phosphate 3-kinase C2 domain-containing alpha polypeptide [Crassostrea gigas]	O00443
miR-3205	comp100480_c0_seq1	gb|EKC39750.1| Phosphatidylinositol-4-phosphate 3-kinase C2 domain-containing alpha polypeptide [Crassostrea gigas]	O00443
miR-3205	comp64192_c0_seq1	gb|EKC42459.1| Sushi, von Willebrand factor type A, EGF and pentraxin domain-containing protein 1 [Crassostrea gigas]	A2AVA0
miR-3205	comp108319_c0_seq1	gb|EKC42459.1| Sushi, von Willebrand factor type A, EGF and pentraxin domain-containing protein 1 [Crassostrea gigas]	A2AVA0
miR-3205	comp28012_c0_seq1	gb|EKC18735.1| E3 ubiquitin-protein ligase TRIM33 [Crassostrea gigas]	Q6E2N3
miR-3205	comp64617_c0_seq1	gb|EKC18735.1| E3 ubiquitin-protein ligase TRIM33 [Crassostrea gigas]	Q6E2N3
miR-3205	comp9665_c0_seq1	gb|EKC18738.1| Maternal protein exuperantia-1 [Crassostrea gigas]	Q24618
miR-3205	comp58755_c0_seq1	gb|EKC18722.1| JmjC domain-containing protein 5 [Crassostrea gigas]	Q497B8
miR-3205	comp12007_c0_seq1	gb|EKC28354.1| Collagen alpha-1(XII) chain [Crassostrea gigas]	Q99715
miR-3205	comp67532_c0_seq1	gb|EKC27061.1| Serine/threonine-protein kinase phg2 [Crassostrea gigas]	Q54QQ1
miR-3205	comp108342_c0_seq1	gb|EKC30031.1| Baculoviral IAP repeat-containing protein 3 [Crassostrea gigas]	O08863
miR-3205	comp99952_c0_seq1	gb|EKC24357.1| Brain tumor protein [Crassostrea gigas]	Q8MQJ9
miR-3205	comp25771_c0_seq1	gb|EKC33045.1| hypothetical protein CGI_10012455 [Crassostrea gigas]
miR-3205	comp11201_c0_seq1	gb|EKC23430.1| Chromatin assembly factor 1 subunit B [Crassostrea gigas]	Q9D0N7
miR-3205	comp11413_c0_seq1	gb|EKC29724.1| Deoxyribonuclease-1 [Crassostrea gigas]	P49183
miR-3205	comp23459_c0_seq1	gb|EKC29729.1| Serine/threonine-protein kinase PLK1 [Crassostrea gigas]	P62205
miR-3205	comp23808_c0_seq1	gb|EKC29729.1| Serine/threonine-protein kinase PLK1 [Crassostrea gigas]	P62205
miR-3205	comp61061_c0_seq1	gb|EKC29729.1| Serine/threonine-protein kinase PLK1 [Crassostrea gigas]	P62205
miR-3205	comp61649_c0_seq1	gb|EKC18372.1| Protein phosphatase 1 regulatory subunit 12A [Crassostrea gigas]	O14974
miR-3205	comp11326_c0_seq1	gb|EKC23314.1| Fibropellin-1 [Crassostrea gigas]	P10079
miR-3205	comp7625_c0_seq1	gb|EKC23315.1| Fibropellin-1 [Crassostrea gigas]	P10079
miR-3205	comp12669_c0_seq1	gb|EKC23315.1| Fibropellin-1 [Crassostrea gigas]	P10079
miR-3205	comp23284_c0_seq1	gb|EKC23315.1| Fibropellin-1 [Crassostrea gigas]	P10079
miR-3205	comp104218_c0_seq1	gb|EKC36603.1| Toll-like receptor 6 [Crassostrea gigas]	Q9Y2C9
miR-3205	comp23055_c0_seq1	gb|EKC18275.1| Deleted in malignant brain tumors 1 protein [Crassostrea gigas]	Q9UGM3
miR-3205	comp109300_c0_seq1	gb|EKC18275.1| Deleted in malignant brain tumors 1 protein [Crassostrea gigas]	Q9UGM3
miR-3205	comp25350_c0_seq1	gb|EKC31405.1| Dual specificity protein phosphatase 4 [Crassostrea gigas]	Q13115
miR-3205	comp26527_c0_seq1	gb|EKC24284.1| hypothetical protein CGI_10014404 [Crassostrea gigas]
miR-3205	comp22473_c0_seq1	gb|EKC32562.1| Calmodulin [Crassostrea gigas]	O97341
miR-3205	comp12673_c0_seq1	gb|EKC18202.1| KN motif and ankyrin repeat domain-containing protein 1 [Crassostrea gigas]	Q9Z1P7
miR-3205	comp96035_c0_seq1	gb|EKC18130.1| N(4)-(Beta-N-acetylglucosaminyl)-L-asparaginase [Crassostrea gigas]	O02467
miR-3205	comp64661_c0_seq1	gb|EKC39117.1| Laminin subunit beta-1 [Crassostrea gigas]	P02469
miR-3205	comp26626_c0_seq1	gb|EKC35576.1| Receptor-type tyrosine-protein phosphatase beta [Crassostrea gigas]	B2RU80
miR-3205	comp4527_c0_seq1	gb|EKC35881.1| Complement C1q-like protein 2 [Crassostrea gigas]	B2RPV6
miR-3205	comp20792_c0_seq1	gb|EKC25588.1| Poly [ADP-ribose] polymerase 14 [Crassostrea gigas]	Q2EMV9
miR-3205	comp109257_c0_seq1	gb|EKC29074.1| Rhophilin-2-B [Crassostrea gigas]	Q63ZR5
miR-3205	comp47889_c0_seq1	gb|EKC30476.1| hypothetical protein CGI_10016538 [Crassostrea gigas]
miR-3205	comp24889_c0_seq1	gb|EKC23719.1| A disintegrin and metalloproteinase with thrombospondin motifs 1 [Crassostrea gigas]	Q9WUQ1
miR-3205	comp62473_c0_seq1	gb|EKC35324.1| Titin [Crassostrea gigas]	A2ASS6
miR-3205	comp64145_c0_seq1	gb|EKC35325.1| Titin [Crassostrea gigas]	A2ASS6
miR-3205	comp109325_c0_seq1	gb|EKC35325.1| Titin [Crassostrea gigas]	A2ASS6
miR-3205	comp60126_c0_seq1	gb|EKC30583.1| Protein ced-11 [Crassostrea gigas]	O94759
miR-3205	comp107766_c0_seq1	gb|EKC30583.1| Protein ced-11 [Crassostrea gigas]	O94759
miR-3205	comp12171_c0_seq1	gb|EKC33206.1| THAP domain-containing protein 9 [Crassostrea gigas]	Q9H5L6
miR-3205	comp109087_c0_seq1	gb|EKC27568.1| Protein still life, isoforms C/SIF type 2 [Crassostrea gigas]	P91620
miR-3205	comp6551_c0_seq1	gb|EKC34371.1| Protein jagged-2 [Crassostrea gigas]	Q9Y219
miR-3205	comp15780_c0_seq1	gb|EKC34371.1| Protein jagged-2 [Crassostrea gigas]	Q9Y219
miR-3205	comp19059_c0_seq1	gb|EKC34371.1| Protein jagged-2 [Crassostrea gigas]	Q9Y219
miR-3205	comp55871_c0_seq1	gb|EKC33929.1| Arginase, hepatic [Crassostrea gigas]	P49900
miR-3205	comp22079_c0_seq1	gb|EKC34962.1| Multidrug resistance protein 1 [Crassostrea gigas]	P08183
miR-3205	comp26130_c0_seq1	gb|EKC39740.1| Tyrosine-protein phosphatase non-receptor type 23 [Crassostrea gigas]	Q9H3S7
miR-3205	comp8599_c0_seq1	gb|EKC39743.1| Ankyrin-3 [Crassostrea gigas]	Q12955
miR-3205	comp25946_c0_seq1	gb|EKC39743.1| Ankyrin-3 [Crassostrea gigas]	Q12955
miR-3205	comp104639_c0_seq1	gb|EKC39743.1| Ankyrin-3 [Crassostrea gigas]	Q12955
miR-3205	comp22821_c0_seq1	gb|EKC39375.1| hypothetical protein CGI_10018284 [Crassostrea gigas]	Q9NW07
miR-3205	comp9007_c0_seq1	gb|EKC34250.1| Alpha-(1,3)-fucosyltransferase C [Crassostrea gigas]	P83088
miR-3205	comp630_c0_seq1	gb|EKC40356.1| Latrophilin-2 [Crassostrea gigas]	O95490
miR-3205	comp64681_c0_seq1	gb|EKC40356.1| Latrophilin-2 [Crassostrea gigas]	O95490
miR-3205	comp10535_c0_seq1	gb|EKC28693.1| E3 ubiquitin-protein ligase MIB2 [Crassostrea gigas]	Q5ZIJ9
miR-3205	comp22425_c0_seq1	gb|EKC37426.1| Ryanodine receptor 44F [Crassostrea gigas]	Q24498
miR-3205	comp108258_c0_seq1	gb|EKC37426.1| Ryanodine receptor 44F [Crassostrea gigas]	Q24498
miR-3205	comp59986_c0_seq1	gb|EKC37897.1| Oxysterol-binding protein-related protein 8 [Crassostrea gigas]	Q9BZF1
miR-3205	comp60326_c0_seq1	gb|EKC24475.1| Serine/threonine-protein phosphatase 6 regulatory ankyrin repeat subunit A [Crassostrea gigas]	Q505D1
miR-3205	comp23880_c0_seq1	gb|EKC25285.1| Heat shock protein STI1 [Crassostrea gigas]
miR-3205	comp13237_c0_seq1	gb|EKC25302.1| Ankyrin-1 [Crassostrea gigas]	P16157
miR-3205	comp6585_c0_seq1	gb|EKC30812.1| ATP-grasp domain-containing protein 1 [Crassostrea gigas]	A5YM72
miR-3205	comp62529_c0_seq1	ref|XP_005163322.1| PREDICTED: roquin isoform X2 [Danio rerio]	Q4VGL6
miR-3205	comp1358_c0_seq1	gb|EKC36557.1| Tripartite motif-containing protein 3 [Crassostrea gigas]	Q8C525
miR-3205	comp34026_c0_seq1	gb|EKC36557.1| Tripartite motif-containing protein 3 [Crassostrea gigas]	Q8C525
miR-3205	comp59278_c0_seq1	gb|EKC36557.1| Tripartite motif-containing protein 3 [Crassostrea gigas]	Q8C525
miR-3205	comp61100_c0_seq1	gb|EKC36557.1| Tripartite motif-containing protein 3 [Crassostrea gigas]	Q8C525
miR-3205	comp23940_c0_seq1	gb|EKC31066.1| Fibrillin-1, partial [Crassostrea gigas]	Q61554
miR-3205	comp24041_c0_seq1	gb|EKC31066.1| Fibrillin-1, partial [Crassostrea gigas]	Q61554
miR-3205	comp26328_c0_seq1	gb|EKC31066.1| Fibrillin-1, partial [Crassostrea gigas]	Q61554
miR-3205	comp58852_c0_seq1	gb|EKC31066.1| Fibrillin-1, partial [Crassostrea gigas]	Q61554
miR-3205	comp107312_c0_seq1	gb|EKC31066.1| Fibrillin-1, partial [Crassostrea gigas]	Q61554
miR-3205	comp26231_c0_seq1	gb|EKC35058.1| Transcriptional-regulating factor 1 [Crassostrea gigas]	Q8BXJ2
miR-3205	comp12084_c0_seq1	gb|EKC39101.1| E3 ubiquitin-protein ligase MIB2 [Crassostrea gigas]	Q5ZIJ9
miR-3205	comp61062_c0_seq1	gb|EKC38157.1| Nicotinamide riboside kinase 1 [Crassostrea gigas]	Q91W63
miR-3205	comp25674_c0_seq1	gb|EKC38618.1| Baculoviral IAP repeat-containing protein 7-A [Crassostrea gigas]	Q8JHV9
miR-3205	comp10107_c0_seq1	gb|EKC32485.1| Aggrecan core protein [Crassostrea gigas]	P16112
miR-3205	comp82881_c0_seq1	gb|EKC32485.1| Aggrecan core protein [Crassostrea gigas]	P16112
miR-3205	comp12301_c0_seq1	gb|EKC41860.1| hypothetical protein CGI_10021202 [Crassostrea gigas]
miR-3205	comp32537_c0_seq1	gb|EKC41536.1| Papilin [Crassostrea gigas]	Q868Z9
miR-3205	comp49861_c0_seq1	gb|EKC42743.1| Receptor-type tyrosine-protein phosphatase zeta [Crassostrea gigas]	Q62656
miR-3205	comp107318_c0_seq1	gb|EKC24867.1| F-box/WD repeat-containing protein 7 [Crassostrea gigas]	Q969H0
miR-3205	comp17643_c0_seq1	gb|EKC28306.1| Prostaglandin E2 receptor EP4 subtype [Crassostrea gigas]
miR-3205	comp54166_c0_seq1	gb|EKC40602.1| Multiple epidermal growth factor-like domains 10 [Crassostrea gigas]	Q96KG7
miR-3205	comp23380_c0_seq1	ref|XP_005095117.1| PREDICTED: aspartate--tRNA ligase, cytoplasmic-like [Aplysia californica]	Q3SYZ4
miR-3205	comp22321_c0_seq1	gb|EKC37566.1| Myosin heavy chain, striated muscle [Crassostrea gigas]	P24733
miR-3205	comp4114_c0_seq1	gb|EKC40311.1| hypothetical protein CGI_10022417 [Crassostrea gigas]
miR-3205	comp22354_c0_seq1	gb|EKC40311.1| hypothetical protein CGI_10022417 [Crassostrea gigas]
miR-3205	comp116820_c0_seq1	gb|EKC40319.1| hypothetical protein CGI_10022426 [Crassostrea gigas]
miR-3205	comp6097_c0_seq1	gb|EKC30915.1| Endothelial cells scavenger receptor [Crassostrea gigas]	Q14162
miR-3205	comp26452_c0_seq1	gb|EKC30931.1| FYVE, RhoGEF and PH domain-containing protein 6 [Crassostrea gigas]	Q6ZV73
miR-3205	comp63635_c0_seq1	gb|EKC38293.1| Kielin/chordin-like protein [Crassostrea gigas]	Q9IBG7
miR-3205	comp98840_c0_seq1	gb|EKC27886.1| hypothetical protein CGI_10022670 [Crassostrea gigas]
miR-3205	comp63280_c0_seq1	gb|EKC36837.1| Serine/threonine-protein kinase Nek4 [Crassostrea gigas]	P51957
miR-3205	comp108571_c0_seq1	gb|EKC36837.1| Serine/threonine-protein kinase Nek4 [Crassostrea gigas]	P51957
miR-3205	comp25735_c0_seq1	gb|EKC26078.1| Hepatocyte growth factor receptor [Crassostrea gigas]	Q2IBG7
miR-3205	comp108782_c0_seq1	gb|EKC37786.1| Neuron navigator 2, partial [Crassostrea gigas]	Q8IVL1
miR-3205	comp22280_c0_seq1	gb|EKC35018.1| Chromodomain-helicase-DNA-binding protein 1-like protein [Crassostrea gigas]	Q9CXF7
miR-3205	comp29580_c0_seq1	gb|EKC35018.1| Chromodomain-helicase-DNA-binding protein 1-like protein [Crassostrea gigas]	Q9CXF7
miR-3205	comp106465_c0_seq1	gb|EKC35018.1| Chromodomain-helicase-DNA-binding protein 1-like protein [Crassostrea gigas]	Q9CXF7
miR-3205	comp9987_c0_seq1	gb|EKC40290.1| High mobility group protein DSP1 [Crassostrea gigas]	Q24537
miR-3205	comp15272_c0_seq1	gb|EKC29130.1| Transmembrane protease, serine 9 [Crassostrea gigas]	P69525
miR-3205	comp12114_c0_seq1	gb|EKC35910.1| Multiple epidermal growth factor-like domains 10 [Crassostrea gigas]	Q96KG7
miR-3205	comp58771_c0_seq1	gb|EKC35910.1| Multiple epidermal growth factor-like domains 10 [Crassostrea gigas]	Q96KG7
miR-3205	comp59782_c0_seq1	gb|EKC30288.1| Phosphorylase b kinase gamma catalytic chain, testis/liver isoform [Crassostrea gigas]	Q9DB30
miR-3205	comp34853_c0_seq1	gb|EKC30324.1| BTB and MATH domain-containing protein 38, partial [Crassostrea gigas]	Q20681
miR-3205	comp97410_c0_seq1	gb|EKC30324.1| BTB and MATH domain-containing protein 38, partial [Crassostrea gigas]	Q20681
miR-3205	comp6106_c0_seq1	ref|XP_005102820.1| PREDICTED: uncharacterized protein LOC101848762 [Aplysia californica]	P32018
miR-3205	comp59524_c0_seq1	gb|EKC31026.1| BTB/POZ domain-containing protein 6 [Crassostrea gigas]	Q0V9W6
miR-3205	comp109200_c0_seq1	gb|EKC39652.1| Myosin heavy chain, striated muscle [Crassostrea gigas]	P24733
miR-3205	comp88685_c0_seq1	gb|EKC39669.1| GMP synthase [glutamine-hydrolyzing] [Crassostrea gigas]	Q5RA96
miR-3205	comp9682_c0_seq1	gb|EKC32097.1| Centromere protein F [Crassostrea gigas]	P49454
miR-3205	comp10386_c0_seq1	gb|EKC32097.1| Centromere protein F [Crassostrea gigas]	P49454
miR-3205	comp16425_c0_seq1	gb|EKC32097.1| Centromere protein F [Crassostrea gigas]	P49454
miR-3205	comp23786_c0_seq1	gb|EKC32097.1| Centromere protein F [Crassostrea gigas]	P49454
miR-3205	comp25872_c0_seq1	gb|EKC32097.1| Centromere protein F [Crassostrea gigas]	P49454
miR-3205	comp26555_c0_seq1	gb|EKC32097.1| Centromere protein F [Crassostrea gigas]	P49454
miR-3205	comp56688_c0_seq1	gb|EKC32097.1| Centromere protein F [Crassostrea gigas]	P49454
miR-3205	comp59597_c0_seq1	gb|EKC32097.1| Centromere protein F [Crassostrea gigas]	P49454
miR-3205	comp105904_c0_seq1	gb|EKC32097.1| Centromere protein F [Crassostrea gigas]	P49454
miR-3205	comp107897_c0_seq1	gb|EKC32097.1| Centromere protein F [Crassostrea gigas]	P49454
miR-3205	comp6957_c0_seq1	gb|EKC39790.1| LIM/homeobox protein Lhx5 [Crassostrea gigas]	Q9H2C1
miR-3205	comp105041_c0_seq1	gb|EKC41388.1| Basement membrane-specific heparan sulfate proteoglycan core protein [Crassostrea gigas]	P98160
miR-3205	comp123875_c0_seq1	gb|EKC38233.1| Endoplasmin [Crassostrea gigas]	Q4R520
miR-3205	comp64606_c0_seq1	gb|EKC34413.1| Hemicentin-1, partial [Crassostrea gigas]	Q96RW7
miR-3205	comp27876_c0_seq1	gb|EKC38613.1| Receptor-type tyrosine-protein phosphatase T [Crassostrea gigas]	Q99M80
miR-3205	comp4871_c0_seq1	gb|EKC29652.1| Putative serine/threonine-protein kinase pats1 [Crassostrea gigas]	Q55E58
miR-3205	comp71973_c0_seq1	gb|EKC40076.1| Putative nuclease HARBI1 [Crassostrea gigas]	Q6AZB8
miR-3205	comp26229_c0_seq1	gb|EKC40086.1| Myotubularin-related protein 13 [Crassostrea gigas]	Q86WG5
miR-3205	comp12500_c0_seq1	gb|EKC24046.1| UDP-glucuronic acid decarboxylase 1 [Crassostrea gigas]	Q5R885
miR-3205	comp18544_c0_seq1	gb|EKC24063.1| CCAAT/enhancer-binding protein delta [Crassostrea gigas]	Q03484
miR-3205	comp10213_c0_seq1	gb|EKC38836.1| Titin [Crassostrea gigas]	A2ASS6
miR-3205	comp59703_c0_seq1	gb|EKC42633.1| BAG family molecular chaperone regulator 4 [Crassostrea gigas]	O95429
miR-3205	comp97854_c0_seq1	gb|EKC38941.1| Allene oxide synthase-lipoxygenase protein [Crassostrea gigas]	O16025
miR-3205	comp10728_c0_seq1	gb|EKC34685.1| Laminin subunit alpha [Crassostrea gigas]	Q00174
miR-3205	comp13015_c0_seq1	gb|EKC34685.1| Laminin subunit alpha [Crassostrea gigas]	Q00174
miR-3205	comp20841_c0_seq1	gb|EKC37590.1| Obg-like ATPase 1 [Crassostrea gigas]	Q8SWU7
miR-3205	comp25903_c0_seq1	gb|EKC39927.1| Eosinophil peroxidase [Crassostrea gigas]	P49290
miR-3205	comp26518_c0_seq1	gb|EKC26160.1| Nephrin [Crassostrea gigas]	O60500
miR-3205	comp105578_c0_seq1	gb|EKC29613.1| Sulfotransferase family cytosolic 1B member 1 [Crassostrea gigas]	O43704
miR-3205	comp61443_c0_seq1	gb|EKC29228.1| hypothetical protein CGI_10027441 [Crassostrea gigas]	Q9BYK8
miR-3205	comp2720_c0_seq1	gb|EKC34871.1| von Willebrand factor D and EGF domain-containing protein [Crassostrea gigas]	Q8N2E2
miR-3205	comp24808_c0_seq1	gb|EKC34871.1| von Willebrand factor D and EGF domain-containing protein [Crassostrea gigas]	Q8N2E2
miR-3205	comp25736_c0_seq1	gb|EKC28478.1| Circadian locomoter output cycles protein kaput [Crassostrea gigas]	Q6YGZ4
miR-3205	comp63512_c0_seq1	gb|EKC39539.1| Multidrug resistance-associated protein 5 [Crassostrea gigas]	Q9QYM0
miR-3205	comp4184_c0_seq1	gb|EKC37091.1| Fibrinogen C domain-containing protein 1 [Crassostrea gigas]	Q0P4P2
miR-3205	comp17278_c0_seq1	gb|EKC30856.1| Homeobox protein caupolican [Crassostrea gigas]	P54269
miR-2353	comp63219_c0_seq1	gb|EKC17794.1| Iron/zinc purple acid phosphatase-like protein [Crassostrea gigas]	A5D6U8
miR-2353	comp109274_c0_seq1	gb|EKC17794.1| Iron/zinc purple acid phosphatase-like protein [Crassostrea gigas]	A5D6U8
miR-2353	comp63025_c0_seq1	gb|EKC17760.1| hypothetical protein CGI_10000241 [Crassostrea gigas]
miR-2353	comp22213_c0_seq1	gb|EKC17704.1| Brain mitochondrial carrier protein 1 [Crassostrea gigas]	Q9Z2B2
miR-2353	comp53420_c0_seq1	gb|EKC23093.1| Putative deoxyribonucleoside 5'-monophosphate N-glycosidase [Crassostrea gigas]	A7RLE5
miR-2353	comp6428_c0_seq1	gb|EKC17489.1| GTPase IMAP family member 4 [Crassostrea gigas]	Q9NUV9
miR-2353	comp19973_c0_seq1	gb|EKC17416.1| Platelet endothelial aggregation receptor 1 [Crassostrea gigas]	Q80V70
miR-2353	comp72454_c0_seq1	gb|EKC29315.1| Plexin-B2 [Crassostrea gigas]	O15031
miR-2353	comp60919_c0_seq1	gb|EKC22964.1| Arylsulfatase B [Crassostrea gigas]	P50430
miR-2353	comp9320_c0_seq1	gb|EKC27495.1| Tyrosine-protein kinase transmembrane receptor ROR1 [Crassostrea gigas]	Q01973
miR-2353	comp11524_c0_seq1	gb|EKC27495.1| Tyrosine-protein kinase transmembrane receptor ROR1 [Crassostrea gigas]	Q01973
miR-2353	comp19380_c0_seq1	gb|EKC27495.1| Tyrosine-protein kinase transmembrane receptor ROR1 [Crassostrea gigas]	Q01973
miR-2353	comp21524_c0_seq1	gb|EKC27495.1| Tyrosine-protein kinase transmembrane receptor ROR1 [Crassostrea gigas]	Q01973
miR-2353	comp22330_c0_seq1	gb|EKC27495.1| Tyrosine-protein kinase transmembrane receptor ROR1 [Crassostrea gigas]	Q01973
miR-2353	comp24942_c0_seq1	gb|EKC27495.1| Tyrosine-protein kinase transmembrane receptor ROR1 [Crassostrea gigas]	Q01973
miR-2353	comp26232_c0_seq1	gb|EKC27495.1| Tyrosine-protein kinase transmembrane receptor ROR1 [Crassostrea gigas]	Q01973
miR-2353	comp26237_c0_seq1	gb|EKC27495.1| Tyrosine-protein kinase transmembrane receptor ROR1 [Crassostrea gigas]	Q01973
miR-2353	comp3816_c0_seq1	gb|EKC22959.1| hypothetical protein CGI_10001076 [Crassostrea gigas]
miR-2353	comp12137_c0_seq1	gb|EKC34143.1| Chorion peroxidase [Crassostrea gigas]	Q9VEG6
miR-2353	comp60363_c0_seq1	gb|EKC22940.1| N-acetylated-alpha-linked acidic dipeptidase 2 [Crassostrea gigas]	Q9Y3Q0
miR-2353	comp8377_c0_seq1	gb|EKC22930.1| hypothetical protein CGI_10001167 [Crassostrea gigas]	Q6ZRF8
miR-2353	comp17564_c0_seq1	gb|EKC22930.1| hypothetical protein CGI_10001167 [Crassostrea gigas]	Q6ZRF8
miR-2353	comp18264_c0_seq1	gb|EKC22930.1| hypothetical protein CGI_10001167 [Crassostrea gigas]	Q6ZRF8
miR-2353	comp22683_c0_seq1	gb|EKC22930.1| hypothetical protein CGI_10001167 [Crassostrea gigas]	Q6ZRF8
miR-2353	comp44747_c0_seq1	gb|EKC22930.1| hypothetical protein CGI_10001167 [Crassostrea gigas]	Q6ZRF8
miR-2353	comp52309_c0_seq1	gb|EKC22930.1| hypothetical protein CGI_10001167 [Crassostrea gigas]	Q6ZRF8
miR-2353	comp53294_c0_seq1	gb|EKC22930.1| hypothetical protein CGI_10001167 [Crassostrea gigas]	Q6ZRF8
miR-2353	comp26349_c0_seq1	gb|EKC22915.1| Tankyrase-1 [Crassostrea gigas]	O95271
miR-2353	comp3354_c0_seq1	gb|EKC22893.1| hypothetical protein CGI_10001272 [Crassostrea gigas]
miR-2353	comp12745_c0_seq1	gb|EKC22893.1| hypothetical protein CGI_10001272 [Crassostrea gigas]
miR-2353	comp108620_c0_seq1	gb|EKC22893.1| hypothetical protein CGI_10001272 [Crassostrea gigas]
miR-2353	comp10599_c0_seq1	gb|EKC17288.1| Sodium- and chloride-dependent glycine transporter 2 [Crassostrea gigas]	Q9Y345
miR-2353	comp108085_c0_seq1	gb|EKC17260.1| hypothetical protein CGI_10001362 [Crassostrea gigas]
miR-2353	comp25539_c0_seq1	gb|EKC17257.1| ATP-binding cassette sub-family A member 3 [Crassostrea gigas]	Q99758
miR-2353	comp38611_c0_seq1	gb|EKC17256.1| hypothetical protein CGI_10001396 [Crassostrea gigas]
miR-2353	comp62256_c0_seq1	gb|EKC22841.1| Cell division protein kinase 6 [Crassostrea gigas]	Q64261
miR-2353	comp104920_c0_seq1	gb|EKC22841.1| Cell division protein kinase 6 [Crassostrea gigas]	Q64261
miR-2353	comp64558_c0_seq1	gb|EKC28573.1| Multiple epidermal growth factor-like domains 6 [Crassostrea gigas]	Q96GP6
miR-2353	comp40459_c0_seq1	gb|EKC22804.1| Tripartite motif-containing protein 3 [Crassostrea gigas]
miR-2353	comp11904_c0_seq1	gb|EKC22743.1| Receptor-type tyrosine-protein phosphatase eta [Crassostrea gigas]	Q9W6V5
miR-2353	comp48062_c0_seq1	gb|EKC22743.1| Receptor-type tyrosine-protein phosphatase eta [Crassostrea gigas]	Q9W6V5
miR-2353	comp5681_c0_seq1	gb|EKC17225.1| Leukocyte common antigen [Crassostrea gigas]	P08575
miR-2353	comp4106_c0_seq1	gb|EKC26666.1| Centromere-associated protein E [Crassostrea gigas]	Q02224
miR-2353	comp20037_c0_seq1	gb|EKC26666.1| Centromere-associated protein E [Crassostrea gigas]	Q02224
miR-2353	comp101483_c0_seq1	gb|EKC31179.1| Phospholysine phosphohistidine inorganic pyrophosphate phosphatase [Crassostrea gigas]	A5PLK2
miR-2353	comp54864_c0_seq1	gb|EKC22717.1| Multiple epidermal growth factor-like domains 10 [Crassostrea gigas]	Q6DIB5
miR-2353	comp100984_c0_seq1	gb|EKC22717.1| Multiple epidermal growth factor-like domains 10 [Crassostrea gigas]	Q6DIB5
miR-2353	comp100439_c0_seq1	gb|EKC22691.1| Proline-rich transmembrane protein 1 [Crassostrea gigas]	Q99946
miR-2353	comp9337_c0_seq1	gb|EKC22628.1| hypothetical protein CGI_10001863 [Crassostrea gigas]
miR-2353	comp2075_c0_seq1	gb|EKC22471.1| Sacsin [Crassostrea gigas]	Q9JLC8
miR-2353	comp8052_c0_seq1	gb|EKC22471.1| Sacsin [Crassostrea gigas]	Q9JLC8
miR-2353	comp11368_c0_seq1	gb|EKC22471.1| Sacsin [Crassostrea gigas]	Q9JLC8
miR-2353	comp98099_c0_seq1	gb|EKC22471.1| Sacsin [Crassostrea gigas]	Q9JLC8
miR-2353	comp112534_c0_seq1	gb|EKC22471.1| Sacsin [Crassostrea gigas]	Q9JLC8
miR-2353	comp39619_c0_seq1	gb|EKC22380.1| Protein deltex-3-like protein [Crassostrea gigas]	Q3UIR3
miR-2353	comp108751_c0_seq1	gb|EKC22375.1| Plasminogen [Crassostrea gigas]	P12545
miR-2353	comp101946_c0_seq1	gb|EKC28703.1| Heat shock 70 kDa protein 12B [Crassostrea gigas]	Q96MM6
miR-2353	comp9133_c0_seq1	gb|AEJ91557.1| cyclin dependent kinase 1 [Crassostrea gigas]	P51958
miR-2353	comp12858_c0_seq1	gb|AEJ91557.1| cyclin dependent kinase 1 [Crassostrea gigas]	P51958
miR-2353	comp22912_c0_seq1	gb|AEJ91557.1| cyclin dependent kinase 1 [Crassostrea gigas]	P51958
miR-2353	comp60032_c0_seq1	gb|AEJ91557.1| cyclin dependent kinase 1 [Crassostrea gigas]	P51958
miR-2353	comp60464_c0_seq1	gb|AEJ91557.1| cyclin dependent kinase 1 [Crassostrea gigas]	P51958
miR-2353	comp62036_c0_seq1	gb|AEJ91557.1| cyclin dependent kinase 1 [Crassostrea gigas]	P51958
miR-2353	comp107315_c0_seq1	gb|AEJ91557.1| cyclin dependent kinase 1 [Crassostrea gigas]	P51958
miR-2353	comp46335_c0_seq1	gb|EKC22344.1| Beta-1,4-N-acetylgalactosaminyltransferase bre-4 [Crassostrea gigas]	A8Y1P7
miR-2353	comp59176_c0_seq1	gb|EKC22344.1| Beta-1,4-N-acetylgalactosaminyltransferase bre-4 [Crassostrea gigas]	A8Y1P7
miR-2353	comp105770_c0_seq1	gb|EKC22340.1| Multidrug resistance protein 3 [Crassostrea gigas]	P21439
miR-2353	comp105123_c0_seq1	gb|EKC21588.1| hypothetical protein CGI_10003680 [Crassostrea gigas]
miR-2353	comp25346_c0_seq1	gb|EKC22261.1| Protocadherin beta-4 [Crassostrea gigas]	Q5DRD0
miR-2353	comp26485_c0_seq1	gb|EKC22261.1| Protocadherin beta-4 [Crassostrea gigas]	Q5DRD0
miR-2353	comp9227_c0_seq1	gb|EKC22243.1| Heat shock protein 68 [Crassostrea gigas]	O97125
miR-2353	comp61199_c0_seq1	gb|EKC22243.1| Heat shock protein 68 [Crassostrea gigas]	O97125
miR-2353	comp107030_c0_seq1	gb|EKC22243.1| Heat shock protein 68 [Crassostrea gigas]	O97125
miR-2353	comp7738_c0_seq1	gb|EKC22185.1| Tripartite motif-containing protein 45 [Crassostrea gigas]	Q6E2N3
miR-2353	comp81504_c0_seq1	gb|EKC22185.1| Tripartite motif-containing protein 45 [Crassostrea gigas]	Q6E2N3
miR-2353	comp111496_c0_seq1	gb|EKC22185.1| Tripartite motif-containing protein 45 [Crassostrea gigas]	Q6E2N3
miR-2353	comp33701_c0_seq1	gb|EKC22105.1| Ankyrin-1 [Crassostrea gigas]	P16157
miR-2353	comp7861_c0_seq1	gb|EKC22100.1| hypothetical protein CGI_10002791 [Crassostrea gigas]
miR-2353	comp60195_c0_seq1	gb|EKC22100.1| hypothetical protein CGI_10002791 [Crassostrea gigas]
miR-2353	comp8496_c0_seq1	gb|EKC26626.1| Tripartite motif-containing protein 2 [Crassostrea gigas]	Q9ESN6
miR-2353	comp19034_c0_seq1	gb|EKC26626.1| Tripartite motif-containing protein 2 [Crassostrea gigas]	Q9ESN6
miR-2353	comp25747_c0_seq1	gb|EKC26626.1| Tripartite motif-containing protein 2 [Crassostrea gigas]	Q9ESN6
miR-2353	comp106805_c0_seq1	gb|EKC26626.1| Tripartite motif-containing protein 2 [Crassostrea gigas]	Q9ESN6
miR-2353	comp115364_c0_seq1	gb|EKC26626.1| Tripartite motif-containing protein 2 [Crassostrea gigas]	Q9ESN6
miR-2353	comp9095_c0_seq1	gb|EKC21992.1| Uncharacterized protein C5orf4-like protein [Crassostrea gigas]	Q9GKT2
miR-2353	comp7371_c0_seq1	gb|EKC21904.1| Uncharacterized protein C3orf59 [Crassostrea gigas]	Q8IYB1
miR-2353	comp25984_c0_seq1	gb|EKC21904.1| Uncharacterized protein C3orf59 [Crassostrea gigas]	Q8IYB1
miR-2353	comp59277_c0_seq1	gb|EKC21904.1| Uncharacterized protein C3orf59 [Crassostrea gigas]	Q8IYB1
miR-2353	comp94844_c0_seq1	gb|EKC21904.1| Uncharacterized protein C3orf59 [Crassostrea gigas]	Q8IYB1
miR-2353	comp112413_c0_seq1	gb|EKC21904.1| Uncharacterized protein C3orf59 [Crassostrea gigas]	Q8IYB1
miR-2353	comp104992_c0_seq1	gb|EKC21874.1| Usher syndrome type-1G-like protein [Crassostrea gigas]	Q80T11
miR-2353	comp21944_c0_seq1	gb|EKC21860.1| Palmitoyltransferase PFA4 [Crassostrea gigas]	Q4PE27
miR-2353	comp24872_c0_seq1	gb|EKC21860.1| Palmitoyltransferase PFA4 [Crassostrea gigas]	Q4PE27
miR-2353	comp25174_c0_seq1	gb|EKC21860.1| Palmitoyltransferase PFA4 [Crassostrea gigas]	Q4PE27
miR-2353	comp11036_c0_seq1	gb|EKC21832.1| Chitin synthase 3 [Crassostrea gigas]	P29465
miR-2353	comp4502_c0_seq1	gb|EKC21713.1| Heat shock protein 70 B2 [Crassostrea gigas]	P41827
miR-2353	comp19735_c0_seq1	gb|EKC21713.1| Heat shock protein 70 B2 [Crassostrea gigas]	P41827
miR-2353	comp28270_c0_seq1	gb|EKC21713.1| Heat shock protein 70 B2 [Crassostrea gigas]	P41827
miR-2353	comp60293_c0_seq1	gb|EKC26642.1| hypothetical protein CGI_10003483 [Crassostrea gigas]
miR-2353	comp64188_c0_seq1	gb|EKC21654.1| hypothetical protein CGI_10003578 [Crassostrea gigas]
miR-2353	comp109081_c0_seq1	gb|EKC21654.1| hypothetical protein CGI_10003578 [Crassostrea gigas]
miR-2353	comp60776_c0_seq1	gb|EKC21565.1| Interferon alpha-inducible protein 27 [Crassostrea gigas]	Q13489
miR-2353	comp11139_c0_seq1	gb|EKC21485.1| Rho-related GTP-binding protein RhoU [Crassostrea gigas]	Q7L0Q8
miR-2353	comp11644_c0_seq1	gb|EKC21485.1| Rho-related GTP-binding protein RhoU [Crassostrea gigas]	Q7L0Q8
miR-2353	comp58561_c0_seq1	gb|EKC27140.1| Putative cytochrome P450 49a1 [Crassostrea gigas]	Q9V5L3
miR-2353	comp89604_c0_seq1	gb|EKC27140.1| Putative cytochrome P450 49a1 [Crassostrea gigas]	Q9V5L3
miR-2353	comp99916_c0_seq1	gb|EKC27140.1| Putative cytochrome P450 49a1 [Crassostrea gigas]	Q9V5L3
miR-2353	comp107621_c0_seq1	gb|EKC27140.1| Putative cytochrome P450 49a1 [Crassostrea gigas]	Q9V5L3
miR-2353	comp113121_c0_seq1	gb|EKC27140.1| Putative cytochrome P450 49a1 [Crassostrea gigas]	Q9V5L3
miR-2353	comp58273_c0_seq1	gb|EKC21428.1| ADP-ribosylation factor [Crassostrea gigas]	Q7RVM2
miR-2353	comp15330_c0_seq1	gb|EKC21412.1| VWFA and cache domain-containing protein 1 [Crassostrea gigas]	Q5VU97
miR-2353	comp105345_c0_seq1	gb|EKC21412.1| VWFA and cache domain-containing protein 1 [Crassostrea gigas]	Q5VU97
miR-2353	comp25764_c0_seq1	gb|EKC21369.1| Tyrosyl-tRNA synthetase, cytoplasmic [Crassostrea gigas]	Q6TGS6
miR-2353	comp28159_c0_seq1	gb|EKC21372.1| Sushi repeat-containing protein SRPX2 [Crassostrea gigas]	Q8R054
miR-2353	comp12162_c0_seq1	gb|EKC25533.1| Deleted in malignant brain tumors 1 protein [Crassostrea gigas]	Q9UGM3
miR-2353	comp64627_c0_seq1	gb|EKC25533.1| Deleted in malignant brain tumors 1 protein [Crassostrea gigas]	Q9UGM3
miR-2353	comp109373_c0_seq1	gb|EKC25533.1| Deleted in malignant brain tumors 1 protein [Crassostrea gigas]	Q9UGM3
miR-2353	comp62381_c0_seq1	gb|EKC21310.1| Sequestosome-1 [Crassostrea gigas]	Q64337
miR-2353	comp105235_c0_seq1	gb|EKC21310.1| Sequestosome-1 [Crassostrea gigas]	Q64337
miR-2353	comp10635_c0_seq1	gb|EKC21288.1| Translation initiation factor eIF-2B subunit epsilon [Crassostrea gigas]	Q8CHW4
miR-2353	comp4104_c0_seq1	gb|EKC21277.1| L-fucose kinase [Crassostrea gigas]	Q8N0W3
miR-2353	comp24455_c0_seq1	gb|EKC21277.1| L-fucose kinase [Crassostrea gigas]	Q8N0W3
miR-2353	comp10323_c0_seq1	gb|EKC21266.1| Uncharacterized protein yxiE [Crassostrea gigas]	P42297
miR-2353	comp31942_c0_seq1	gb|EKC21266.1| Uncharacterized protein yxiE [Crassostrea gigas]	P42297
miR-2353	comp25487_c0_seq1	gb|EKC21237.1| A disintegrin and metalloproteinase with thrombospondin motifs 18 [Crassostrea gigas]	Q8TE60
miR-2353	comp1821_c0_seq1	gb|EKC26564.1| Tripartite motif-containing protein 3 [Crassostrea gigas]	Q9C040
miR-2353	comp106153_c0_seq1	gb|EKC26564.1| Tripartite motif-containing protein 3 [Crassostrea gigas]	Q9C040
miR-2353	comp4651_c0_seq1	gb|EKC28661.1| Tripartite motif-containing protein 56 [Crassostrea gigas]	Q80VI1
miR-2353	comp22530_c0_seq1	gb|EKC28661.1| Tripartite motif-containing protein 56 [Crassostrea gigas]	Q80VI1
miR-2353	comp101138_c0_seq1	gb|EKC28661.1| Tripartite motif-containing protein 56 [Crassostrea gigas]	Q80VI1
miR-2353	comp10646_c0_seq1	gb|EKC37474.1| Receptor-type tyrosine-protein phosphatase T [Crassostrea gigas]	Q99M80
miR-2353	comp12732_c0_seq1	gb|EKC37474.1| Receptor-type tyrosine-protein phosphatase T [Crassostrea gigas]	Q99M80
miR-2353	comp13013_c0_seq1	gb|EKC37474.1| Receptor-type tyrosine-protein phosphatase T [Crassostrea gigas]	Q99M80
miR-2353	comp26276_c0_seq1	gb|EKC37474.1| Receptor-type tyrosine-protein phosphatase T [Crassostrea gigas]	Q99M80
miR-2353	comp59372_c0_seq1	gb|EKC37474.1| Receptor-type tyrosine-protein phosphatase T [Crassostrea gigas]	Q99M80
miR-2353	comp98799_c0_seq1	gb|EKC37475.1| Multiple epidermal growth factor-like domains 10 [Crassostrea gigas]	A0JM12
miR-2353	comp19814_c0_seq1	gb|EKC21184.1| Pyroglutamylated RFamide peptide receptor [Crassostrea gigas]	Q924H0
miR-2353	comp22788_c0_seq1	gb|EKC21184.1| Pyroglutamylated RFamide peptide receptor [Crassostrea gigas]	Q924H0
miR-2353	comp24447_c0_seq1	gb|EKC21184.1| Pyroglutamylated RFamide peptide receptor [Crassostrea gigas]	Q924H0
miR-2353	comp24571_c0_seq1	gb|EKC23701.1| Protocadherin gamma-A11 [Crassostrea gigas]
miR-2353	comp25266_c0_seq1	gb|EKC23701.1| Protocadherin gamma-A11 [Crassostrea gigas]
miR-2353	comp108310_c0_seq1	gb|EKC23701.1| Protocadherin gamma-A11 [Crassostrea gigas]
miR-2353	comp20270_c0_seq1	gb|EKC26452.1| hypothetical protein CGI_10004469 [Crassostrea gigas]	Q9BYK8
miR-2353	comp889_c0_seq1	gb|EKC21149.1| Putative G-protein coupled receptor T27D1.3 [Crassostrea gigas]	Q09638
miR-2353	comp19830_c0_seq1	gb|EKC21149.1| Putative G-protein coupled receptor T27D1.3 [Crassostrea gigas]	Q09638
miR-2353	comp19555_c0_seq1	gb|EKC42672.1| hypothetical protein CGI_10023892 [Crassostrea gigas]
miR-2353	comp10989_c0_seq1	gb|EKC33333.1| Histone-lysine N-methyltransferase SUV39H2 [Crassostrea gigas]	Q32PH7
miR-2353	comp21764_c0_seq1	gb|EKC33333.1| Histone-lysine N-methyltransferase SUV39H2 [Crassostrea gigas]	Q32PH7
miR-2353	comp64392_c0_seq1	gb|EKC33333.1| Histone-lysine N-methyltransferase SUV39H2 [Crassostrea gigas]	Q32PH7
miR-2353	comp64510_c0_seq1	gb|EKC33333.1| Histone-lysine N-methyltransferase SUV39H2 [Crassostrea gigas]	Q32PH7
miR-2353	comp51440_c0_seq1	gb|EKC24340.1| Poly [ADP-ribose] polymerase 14 [Crassostrea gigas]	Q460N5
miR-2353	comp7223_c0_seq1	gb|EKC21040.1| hypothetical protein CGI_10004776 [Crassostrea gigas]
miR-2353	comp25964_c0_seq1	gb|EKC21040.1| hypothetical protein CGI_10004776 [Crassostrea gigas]
miR-2353	comp89482_c0_seq1	gb|EKC21040.1| hypothetical protein CGI_10004776 [Crassostrea gigas]
miR-2353	comp62265_c0_seq1	gb|EKC40410.1| hypothetical protein CGI_10004826 [Crassostrea gigas]	Q6YHK3
miR-2353	comp15278_c0_seq1	gb|EKC20979.1| hypothetical protein CGI_10004837 [Crassostrea gigas]	Q04861
miR-2353	comp58628_c0_seq1	gb|EKC39748.1| GTPase IMAP family member 4 [Crassostrea gigas]	O81025
miR-2353	comp22579_c0_seq1	ref|XP_005102126.1| PREDICTED: carboxy-terminal kinesin 2-like isoform X1 [Aplysia californica]	P79955
miR-2353	comp23207_c0_seq1	ref|XP_005102126.1| PREDICTED: carboxy-terminal kinesin 2-like isoform X1 [Aplysia californica]	P79955
miR-2353	comp12770_c0_seq1	gb|EKC20963.1| Putative E3 ubiquitin-protein ligase HERC2 [Crassostrea gigas]	O95714
miR-2353	comp106892_c0_seq1	gb|EKC20963.1| Putative E3 ubiquitin-protein ligase HERC2 [Crassostrea gigas]	O95714
miR-2353	comp107399_c0_seq1	gb|EKC24822.1| Sodium- and chloride-dependent glycine transporter 2 [Crassostrea gigas]	Q761V0
miR-2353	comp106061_c0_seq1	gb|EKC20879.1| Ankyrin-1 [Crassostrea gigas]	P16157
miR-2353	comp120045_c0_seq1	gb|EKC20879.1| Ankyrin-1 [Crassostrea gigas]	P16157
miR-2353	comp63018_c0_seq1	gb|EKC20885.1| Tripartite motif-containing protein 45 [Crassostrea gigas]	Q6PFY8
miR-2353	comp17709_c0_seq1	gb|EKC26527.1| Toll-like receptor 13 [Crassostrea gigas]	Q9GL65
miR-2353	comp18467_c0_seq1	gb|EKC34043.1| Putative phospholipase B-like 2 [Crassostrea gigas]	Q4QQW8
miR-2353	comp24897_c0_seq1	gb|EKC34043.1| Putative phospholipase B-like 2 [Crassostrea gigas]	Q4QQW8
miR-2353	comp32056_c0_seq1	gb|EKC34043.1| Putative phospholipase B-like 2 [Crassostrea gigas]	Q4QQW8
miR-2353	comp64089_c0_seq1	gb|EKC34043.1| Putative phospholipase B-like 2 [Crassostrea gigas]	Q4QQW8
miR-2353	comp82907_c0_seq1	gb|EKC34043.1| Putative phospholipase B-like 2 [Crassostrea gigas]	Q4QQW8
miR-2353	comp106362_c0_seq1	gb|EKC34043.1| Putative phospholipase B-like 2 [Crassostrea gigas]	Q4QQW8
miR-2353	comp108792_c0_seq1	gb|EKC34043.1| Putative phospholipase B-like 2 [Crassostrea gigas]	Q4QQW8
miR-2353	comp9648_c0_seq1	gb|EKC34044.1| X-box-binding protein 1 [Crassostrea gigas]	O35426
miR-2353	comp12300_c0_seq1	gb|EKC25376.1| Prolow-density lipoprotein receptor-related protein 1 [Crassostrea gigas]	Q91ZX7
miR-2353	comp21040_c0_seq1	gb|EKC25376.1| Prolow-density lipoprotein receptor-related protein 1 [Crassostrea gigas]	Q91ZX7
miR-2353	comp58676_c0_seq1	gb|EKC25376.1| Prolow-density lipoprotein receptor-related protein 1 [Crassostrea gigas]	Q91ZX7
miR-2353	comp107518_c0_seq1	gb|EKC25376.1| Prolow-density lipoprotein receptor-related protein 1 [Crassostrea gigas]	Q91ZX7
miR-2353	comp12454_c0_seq1	gb|EKC20661.1| hypothetical protein CGI_10005641 [Crassostrea gigas]
miR-2353	comp11330_c0_seq1	gb|EKC20663.1| Transcription factor SOX-14 [Crassostrea gigas]	P48430
miR-2353	comp12124_c0_seq1	gb|EKC20663.1| Transcription factor SOX-14 [Crassostrea gigas]	P48430
miR-2353	comp105849_c0_seq1	gb|EKC20663.1| Transcription factor SOX-14 [Crassostrea gigas]	P48430
miR-2353	comp17021_c0_seq1	gb|EKC31857.1| Ankyrin-2 [Crassostrea gigas]	Q01484
miR-2353	comp64362_c0_seq1	gb|EKC31857.1| Ankyrin-2 [Crassostrea gigas]	Q01484
miR-2353	comp107868_c0_seq1	gb|EKC26544.1| Glyoxylate/hydroxypyruvate reductase A [Crassostrea gigas]	A8AI49
miR-2353	comp10957_c0_seq1	gb|EKC20541.1| Protein farnesyltransferase subunit beta [Crassostrea gigas]	P49355
miR-2353	comp107031_c0_seq1	gb|EKC20481.1| Peptidyl-prolyl cis-trans isomerase-like 3 [Crassostrea gigas]	Q9H2H8
miR-2353	comp12489_c0_seq1	gb|EKC20484.1| Bullous pemphigoid antigen 1, isoforms 1/2/3/4 [Crassostrea gigas]	Q91ZU6
miR-2353	comp23679_c0_seq1	gb|EKC20484.1| Bullous pemphigoid antigen 1, isoforms 1/2/3/4 [Crassostrea gigas]	Q91ZU6
miR-2353	comp58459_c0_seq1	gb|EKC20484.1| Bullous pemphigoid antigen 1, isoforms 1/2/3/4 [Crassostrea gigas]	Q91ZU6
miR-2353	comp109327_c0_seq1	gb|EKC20484.1| Bullous pemphigoid antigen 1, isoforms 1/2/3/4 [Crassostrea gigas]	Q91ZU6
miR-2353	comp106279_c0_seq1	gb|EKC27166.1| hypothetical protein CGI_10005949 [Crassostrea gigas]
miR-2353	comp62207_c0_seq1	gb|EKC24313.1| Actin-binding protein anillin [Crassostrea gigas]	Q801E2
miR-2353	comp12968_c0_seq1	gb|EKC20446.1| Filamin-C [Crassostrea gigas]	Q8VHX6
miR-2353	comp26378_c0_seq1	gb|EKC20446.1| Filamin-C [Crassostrea gigas]	Q8VHX6
miR-2353	comp42809_c0_seq1	gb|EKC20452.1| CREB-binding protein [Crassostrea gigas]	Q92793
miR-2353	comp23789_c0_seq1	gb|EKC20426.1| Putative ATP-dependent RNA helicase DHX34 [Crassostrea gigas]	Q9DBV3
miR-2353	comp104666_c0_seq1	gb|EKC20426.1| Putative ATP-dependent RNA helicase DHX34 [Crassostrea gigas]	Q9DBV3
miR-2353	comp16739_c0_seq1	gb|EKC20400.1| Proline-rich transmembrane protein 1 [Crassostrea gigas]	Q6MG82
miR-2353	comp46754_c0_seq1	gb|EKC20400.1| Proline-rich transmembrane protein 1 [Crassostrea gigas]	Q6MG82
miR-2353	comp11140_c0_seq1	gb|EKC31815.1| Fructose-1,6-bisphosphatase 1 [Crassostrea gigas]	Q9QXD6
miR-2353	comp66095_c0_seq1	gb|EKC31815.1| Fructose-1,6-bisphosphatase 1 [Crassostrea gigas]	Q9QXD6
miR-2353	comp7868_c0_seq1	gb|EKC20273.1| Spliceosome RNA helicase BAT1 [Crassostrea gigas]	Q63413
miR-2353	comp25533_c0_seq1	gb|EKC20273.1| Spliceosome RNA helicase BAT1 [Crassostrea gigas]	Q63413
miR-2353	comp31294_c0_seq1	gb|EKC20273.1| Spliceosome RNA helicase BAT1 [Crassostrea gigas]	Q63413
miR-2353	comp56324_c0_seq1	gb|EKC20273.1| Spliceosome RNA helicase BAT1 [Crassostrea gigas]	Q63413
miR-2353	comp22969_c0_seq1	gb|EKC20250.1| hypothetical protein CGI_10006477 [Crassostrea gigas]	Q63HN8
miR-2353	comp26536_c0_seq1	gb|EKC30078.1| G-protein coupled receptor 64 [Crassostrea gigas]	C6KFA3
miR-2353	comp24470_c0_seq1	gb|EKC41211.1| MutS-like protein 5 [Crassostrea gigas]	Q6MG62
miR-2353	comp25887_c0_seq1	gb|EKC23426.1| Polycomb complex protein BMI-1, partial [Crassostrea gigas]	Q32KX7
miR-2353	comp4791_c0_seq1	gb|EKC20144.1| ALK tyrosine kinase receptor [Crassostrea gigas]	Q9UM73
miR-2353	comp6024_c0_seq1	gb|EKC20144.1| ALK tyrosine kinase receptor [Crassostrea gigas]	Q9UM73
miR-2353	comp17711_c0_seq1	gb|EKC20144.1| ALK tyrosine kinase receptor [Crassostrea gigas]	Q9UM73
miR-2353	comp102338_c0_seq1	gb|EKC20144.1| ALK tyrosine kinase receptor [Crassostrea gigas]	Q9UM73
miR-2353	comp19088_c0_seq1	gb|EKC20149.1| Laccase-18 [Crassostrea gigas]	Q53LU4
miR-2353	comp26425_c0_seq1	gb|EKC20122.1| Fibrillin-3 [Crassostrea gigas]	Q61555
miR-2353	comp25962_c0_seq1	gb|EKC20099.1| Glycerol-3-phosphate acyltransferase 1, mitochondrial [Crassostrea gigas]	P97564
miR-2353	comp11868_c0_seq1	gb|EKC20105.1| Beta-1,3-galactosyltransferase 1 [Crassostrea gigas]	Q9MYM7
miR-2353	comp62023_c0_seq1	gb|EKC20105.1| Beta-1,3-galactosyltransferase 1 [Crassostrea gigas]	Q9MYM7
miR-2353	comp105151_c0_seq1	gb|EKC20105.1| Beta-1,3-galactosyltransferase 1 [Crassostrea gigas]	Q9MYM7
miR-2353	comp106133_c0_seq1	gb|EKC20105.1| Beta-1,3-galactosyltransferase 1 [Crassostrea gigas]	Q9MYM7
miR-2353	comp7174_c0_seq1	gb|EKC20082.1| ADAMTS-like protein 3 [Crassostrea gigas]	P82987
miR-2353	comp3888_c0_seq1	gb|EKC31257.1| Multiple epidermal growth factor-like domains 10 [Crassostrea gigas]	Q6DIB5
miR-2353	comp7620_c0_seq1	gb|EKC31257.1| Multiple epidermal growth factor-like domains 10 [Crassostrea gigas]	Q6DIB5
miR-2353	comp62117_c0_seq1	gb|EKC31257.1| Multiple epidermal growth factor-like domains 10 [Crassostrea gigas]	Q6DIB5
miR-2353	comp106819_c0_seq1	gb|EKC31257.1| Multiple epidermal growth factor-like domains 10 [Crassostrea gigas]	Q6DIB5
miR-2353	comp9394_c0_seq1	gb|EKC20004.1| 1-phosphatidylinositol-4,5-bisphosphate phosphodiesterase epsilon-1 [Crassostrea gigas]	Q8K4S1
miR-2353	comp15613_c0_seq1	gb|EKC24419.1| Cytochrome P450 2G1 [Crassostrea gigas]	P24461
miR-2353	comp103835_c0_seq1	gb|EKC24422.1| Putative ankyrin repeat protein L93 [Crassostrea gigas]	Q5UPG5
miR-2353	comp3436_c0_seq1	gb|EKC23602.1| Protocadherin Fat 1 [Crassostrea gigas]	Q14517
miR-2353	comp12182_c0_seq1	gb|EKC23602.1| Protocadherin Fat 1 [Crassostrea gigas]	Q14517
miR-2353	comp12603_c0_seq1	gb|EKC23602.1| Protocadherin Fat 1 [Crassostrea gigas]	Q14517
miR-2353	comp12980_c0_seq1	gb|EKC23602.1| Protocadherin Fat 1 [Crassostrea gigas]	Q14517
miR-2353	comp26121_c0_seq1	gb|EKC23602.1| Protocadherin Fat 1 [Crassostrea gigas]	Q14517
miR-2353	comp30398_c0_seq1	gb|EKC23602.1| Protocadherin Fat 1 [Crassostrea gigas]	Q14517
miR-2353	comp58848_c0_seq1	gb|EKC23602.1| Protocadherin Fat 1 [Crassostrea gigas]	Q14517
miR-2353	comp64596_c0_seq1	gb|EKC23602.1| Protocadherin Fat 1 [Crassostrea gigas]	Q14517
miR-2353	comp16431_c0_seq1	gb|EKC23605.1| hypothetical protein CGI_10007187 [Crassostrea gigas]	Q9WYG0
miR-2353	comp58421_c0_seq1	gb|EKC19955.1| Zinc metalloproteinase nas-36 [Crassostrea gigas]	Q61EX6
miR-2353	comp12982_c0_seq1	gb|EKC19953.1| Agrin [Crassostrea gigas]	O00468
miR-2353	comp109330_c0_seq1	gb|EKC19953.1| Agrin [Crassostrea gigas]	O00468
miR-2353	comp10579_c0_seq1	gb|EKC23790.1| Active breakpoint cluster region-related protein [Crassostrea gigas]	Q5SSL4
miR-2353	comp22393_c0_seq1	gb|EKC23790.1| Active breakpoint cluster region-related protein [Crassostrea gigas]	Q5SSL4
miR-2353	comp64059_c0_seq1	gb|EKC23790.1| Active breakpoint cluster region-related protein [Crassostrea gigas]	Q5SSL4
miR-2353	comp9638_c0_seq1	gb|EKC23848.1| hypothetical protein CGI_10007323 [Crassostrea gigas]
miR-2353	comp60480_c0_seq1	gb|EKC23848.1| hypothetical protein CGI_10007323 [Crassostrea gigas]
miR-2353	comp106292_c0_seq1	gb|EKC23848.1| hypothetical protein CGI_10007323 [Crassostrea gigas]
miR-2353	comp12165_c0_seq1	gb|EKC19822.1| Kinesin-related motor protein Eg5 2 [Crassostrea gigas]	Q91783
miR-2353	comp24616_c0_seq1	gb|EKC19805.1| Receptor-type tyrosine-protein phosphatase mu [Crassostrea gigas]	P28828
miR-2353	comp104102_c0_seq1	gb|EKC19805.1| Receptor-type tyrosine-protein phosphatase mu [Crassostrea gigas]	P28828
miR-2353	comp108633_c0_seq1	gb|EKC19805.1| Receptor-type tyrosine-protein phosphatase mu [Crassostrea gigas]	P28828
miR-2353	comp18873_c0_seq1	gb|EKC19760.1| Serine/threonine-protein kinase Pim-3 [Crassostrea gigas]	Q9PU85
miR-2353	comp22954_c0_seq1	gb|EKC19760.1| Serine/threonine-protein kinase Pim-3 [Crassostrea gigas]	Q9PU85
miR-2353	comp58463_c0_seq1	gb|EKC19738.1| RSM22-like protein, mitochondrial [Crassostrea gigas]	Q3U2U7
miR-2353	comp102174_c0_seq1	gb|EKC19738.1| RSM22-like protein, mitochondrial [Crassostrea gigas]	Q3U2U7
miR-2353	comp59512_c0_seq1	gb|EKC19723.1| Fibropellin-1, partial [Crassostrea gigas]	P10079
miR-2353	comp108629_c0_seq1	gb|EKC19723.1| Fibropellin-1, partial [Crassostrea gigas]	P10079
miR-2353	comp105356_c0_seq1	gb|EKC27269.1| Putative serine carboxypeptidase CPVL [Crassostrea gigas]	Q5RFE4
miR-2353	comp104506_c0_seq1	gb|EKC26490.1| 3-hydroxybutyryl-CoA dehydrogenase [Crassostrea gigas]	P77851
miR-2353	comp105446_c0_seq1	gb|EKC19693.1| hypothetical protein CGI_10007838 [Crassostrea gigas]
miR-2353	comp782_c0_seq1	gb|EKC19695.1| Matrilin-3 [Crassostrea gigas]	O42401
miR-2353	comp25071_c0_seq1	gb|EKC19701.1| Collagen alpha-2(I) chain [Crassostrea gigas]	P02461
miR-2353	comp23078_c0_seq1	gb|EKC37143.1| HAUS augmin-like complex subunit 5 [Crassostrea gigas]	A2ASS6
miR-2353	comp9424_c0_seq1	gb|EKC23539.1| Heat shock 70 kDa protein 12B [Crassostrea gigas]	Q8K0U4
miR-2353	comp23536_c0_seq1	gb|EKC23539.1| Heat shock 70 kDa protein 12B [Crassostrea gigas]	Q8K0U4
miR-2353	comp24385_c0_seq1	gb|EKC23539.1| Heat shock 70 kDa protein 12B [Crassostrea gigas]	Q8K0U4
miR-2353	comp27840_c0_seq1	gb|EKC23539.1| Heat shock 70 kDa protein 12B [Crassostrea gigas]	Q8K0U4
miR-2353	comp28245_c0_seq1	gb|EKC23539.1| Heat shock 70 kDa protein 12B [Crassostrea gigas]	Q8K0U4
miR-2353	comp38523_c0_seq1	gb|EKC23539.1| Heat shock 70 kDa protein 12B [Crassostrea gigas]	Q8K0U4
miR-2353	comp56668_c0_seq1	gb|EKC23539.1| Heat shock 70 kDa protein 12B [Crassostrea gigas]	Q8K0U4
miR-2353	comp58301_c0_seq1	gb|EKC23539.1| Heat shock 70 kDa protein 12B [Crassostrea gigas]	Q8K0U4
miR-2353	comp61125_c0_seq1	gb|EKC23539.1| Heat shock 70 kDa protein 12B [Crassostrea gigas]	Q8K0U4
miR-2353	comp62253_c0_seq1	gb|EKC23539.1| Heat shock 70 kDa protein 12B [Crassostrea gigas]	Q8K0U4
miR-2353	comp62804_c0_seq1	gb|EKC23539.1| Heat shock 70 kDa protein 12B [Crassostrea gigas]	Q8K0U4
miR-2353	comp102460_c0_seq1	gb|EKC23539.1| Heat shock 70 kDa protein 12B [Crassostrea gigas]	Q8K0U4
miR-2353	comp104909_c0_seq1	gb|EKC23539.1| Heat shock 70 kDa protein 12B [Crassostrea gigas]	Q8K0U4
miR-2353	comp106259_c0_seq1	gb|EKC23539.1| Heat shock 70 kDa protein 12B [Crassostrea gigas]	Q8K0U4
miR-2353	comp108309_c0_seq1	gb|EKC23539.1| Heat shock 70 kDa protein 12B [Crassostrea gigas]	Q8K0U4
miR-2353	comp16982_c0_seq1	gb|EKC29314.1| Werner syndrome ATP-dependent helicase [Crassostrea gigas]	Q14191
miR-2353	comp95245_c0_seq1	gb|EKC29314.1| Werner syndrome ATP-dependent helicase [Crassostrea gigas]	Q14191
miR-2353	comp115984_c0_seq1	gb|EKC19671.1| Ficolin-2 [Crassostrea gigas]	Q5I2E5
miR-2353	comp22725_c0_seq1	gb|EKC19584.1| Inter-alpha-trypsin inhibitor heavy chain H3 [Crassostrea gigas]	Q06033
miR-2353	comp7771_c0_seq1	gb|EKC19599.1| Zinc finger protein 26 [Crassostrea gigas]	P10076
miR-2353	comp12447_c0_seq1	gb|EKC19599.1| Zinc finger protein 26 [Crassostrea gigas]	P10076
miR-2353	comp25651_c0_seq1	gb|EKC19599.1| Zinc finger protein 26 [Crassostrea gigas]	P10076
miR-2353	comp55119_c0_seq1	gb|EKC19599.1| Zinc finger protein 26 [Crassostrea gigas]	P10076
miR-2353	comp13498_c0_seq1	gb|EKC26441.1| Amiloride-sensitive amine oxidase [copper-containing] [Crassostrea gigas]	P36633
miR-2353	comp13899_c0_seq1	gb|EKC26441.1| Amiloride-sensitive amine oxidase [copper-containing] [Crassostrea gigas]	P36633
miR-2353	comp57538_c0_seq1	gb|EKC26441.1| Amiloride-sensitive amine oxidase [copper-containing] [Crassostrea gigas]	P36633
miR-2353	comp26653_c0_seq1	gb|EKC19593.1| Blastula protease 10 [Crassostrea gigas]	P42674
miR-2353	comp4340_c0_seq1	gb|EKC19554.1| hypothetical protein CGI_10008221 [Crassostrea gigas]	A0JNG4
miR-2353	comp23571_c0_seq1	gb|EKC19554.1| hypothetical protein CGI_10008221 [Crassostrea gigas]	A0JNG4
miR-2353	comp107778_c0_seq1	gb|EKC19554.1| hypothetical protein CGI_10008221 [Crassostrea gigas]	A0JNG4
miR-2353	comp20394_c0_seq1	gb|EKC19544.1| Receptor-type tyrosine-protein phosphatase S [Crassostrea gigas]	Q64605
miR-2353	comp22519_c0_seq1	gb|EKC19544.1| Receptor-type tyrosine-protein phosphatase S [Crassostrea gigas]	Q64605
miR-2353	comp23632_c0_seq1	gb|EKC19544.1| Receptor-type tyrosine-protein phosphatase S [Crassostrea gigas]	Q64605
miR-2353	comp24130_c0_seq1	gb|EKC28610.1| hypothetical protein CGI_10008306 [Crassostrea gigas]
miR-2353	comp25365_c0_seq1	gb|EKC19529.1| TBC1 domain family member 15 [Crassostrea gigas]	Q9CXF4
miR-2353	comp25631_c0_seq1	gb|EKC19529.1| TBC1 domain family member 15 [Crassostrea gigas]	Q9CXF4
miR-2353	comp26509_c0_seq1	gb|EKC19529.1| TBC1 domain family member 15 [Crassostrea gigas]	Q9CXF4
miR-2353	comp62234_c0_seq1	gb|EKC19529.1| TBC1 domain family member 15 [Crassostrea gigas]	Q9CXF4
miR-2353	comp108129_c0_seq1	gb|EKC19529.1| TBC1 domain family member 15 [Crassostrea gigas]	Q9CXF4
miR-2353	comp23325_c0_seq1	gb|EKC32564.1| Poly [ADP-ribose] polymerase 14 [Crassostrea gigas]	Q2EMV9
miR-2353	comp10070_c0_seq1	gb|EKC19362.1| F-box/WD repeat-containing protein 7 [Crassostrea gigas]	Q9VZF4
miR-2353	comp12408_c0_seq1	gb|EKC19362.1| F-box/WD repeat-containing protein 7 [Crassostrea gigas]	Q9VZF4
miR-2353	comp25058_c0_seq1	gb|EKC19362.1| F-box/WD repeat-containing protein 7 [Crassostrea gigas]	Q9VZF4
miR-2353	comp107820_c0_seq1	gb|EKC19362.1| F-box/WD repeat-containing protein 7 [Crassostrea gigas]	Q9VZF4
miR-2353	comp8014_c0_seq1	gb|EKC23371.1| Proline-rich transmembrane protein 1 [Crassostrea gigas]	Q6MG82
miR-2353	comp7483_c0_seq1	gb|EKC40461.1| Tripartite motif-containing protein 3 [Crassostrea gigas]	O75382
miR-2353	comp112385_c0_seq1	gb|EKC34181.1| hypothetical protein CGI_10008925 [Crassostrea gigas]
miR-2353	comp10348_c0_seq1	gb|EKC19248.1| Protein G7c [Crassostrea gigas]	Q6MG64
miR-2353	comp26528_c0_seq1	gb|EKC19248.1| Protein G7c [Crassostrea gigas]	Q6MG64
miR-2353	comp106371_c0_seq1	gb|EKC19228.1| Tripartite motif-containing protein 2 [Crassostrea gigas]	Q9C040
miR-2353	comp71894_c0_seq1	gb|EKC19224.1| hypothetical protein CGI_10009257 [Crassostrea gigas]
miR-2353	comp56764_c0_seq1	gb|EKC28327.1| hypothetical protein CGI_10009308 [Crassostrea gigas]
miR-2353	comp2245_c0_seq1	gb|EKC19210.1| hypothetical protein CGI_10009329 [Crassostrea gigas]
miR-2353	comp97379_c0_seq1	gb|EKC19210.1| hypothetical protein CGI_10009329 [Crassostrea gigas]
miR-2353	comp100950_c0_seq1	gb|EKC19210.1| hypothetical protein CGI_10009329 [Crassostrea gigas]
miR-2353	comp29357_c0_seq1	gb|EKC29752.1| hypothetical protein CGI_10009349 [Crassostrea gigas]
miR-2353	comp30152_c0_seq1	gb|EKC29752.1| hypothetical protein CGI_10009349 [Crassostrea gigas]
miR-2353	comp61036_c0_seq1	gb|EKC35666.1| Putative serine/threonine-protein kinase roco5 [Crassostrea gigas]	Q1ZXD6
miR-2353	comp97202_c0_seq1	gb|EKC35666.1| Putative serine/threonine-protein kinase roco5 [Crassostrea gigas]	Q1ZXD6
miR-2353	comp100170_c0_seq1	gb|EKC35666.1| Putative serine/threonine-protein kinase roco5 [Crassostrea gigas]	Q1ZXD6
miR-2353	comp8674_c0_seq1	gb|EKC35183.1| DnaJ-like protein subfamily B member 4 [Crassostrea gigas]	O89114
miR-2353	comp11213_c0_seq1	gb|EKC35183.1| DnaJ-like protein subfamily B member 4 [Crassostrea gigas]	O89114
miR-2353	comp26297_c0_seq1	gb|EKC35183.1| DnaJ-like protein subfamily B member 4 [Crassostrea gigas]	O89114
miR-2353	comp58578_c0_seq1	gb|EKC35183.1| DnaJ-like protein subfamily B member 4 [Crassostrea gigas]	O89114
miR-2353	comp63440_c0_seq1	gb|EKC19113.1| Apolipoprotein L3 [Crassostrea gigas]	O95236
miR-2353	comp2255_c0_seq1	gb|EKC19074.1| Caspase-8 [Crassostrea gigas]	Q14790
miR-2353	comp23161_c0_seq1	gb|EKC19074.1| Caspase-8 [Crassostrea gigas]	Q14790
miR-2353	comp25088_c0_seq1	gb|EKC19074.1| Caspase-8 [Crassostrea gigas]	Q14790
miR-2353	comp95015_c0_seq1	gb|EKC38674.1| Atlastin [Crassostrea gigas]	Q9VC57
miR-2353	comp28781_c0_seq1	gb|EKC19022.1| D-beta-hydroxybutyrate dehydrogenase, mitochondrial [Crassostrea gigas]	P29147
miR-2353	comp24089_c0_seq1	gb|EKC41165.1| Tenascin [Crassostrea gigas]	Q29116
miR-2353	comp53749_c0_seq1	gb|EKC33199.1| hypothetical protein CGI_10010043 [Crassostrea gigas]
miR-2353	comp64559_c0_seq1	gb|EKC33199.1| hypothetical protein CGI_10010043 [Crassostrea gigas]
miR-2353	comp23857_c0_seq1	gb|EKC25409.1| Caseinolytic peptidase B-like protein [Crassostrea gigas]	Q60649
miR-2353	comp9590_c0_seq1	gb|EKC31802.1| Serine/threonine-protein kinase Nek4 [Crassostrea gigas]	Q9Z1J2
miR-2353	comp105301_c0_seq1	gb|EKC31802.1| Serine/threonine-protein kinase Nek4 [Crassostrea gigas]	Q9Z1J2
miR-2353	comp20535_c0_seq1	gb|EKC18939.1| ATP-binding cassette sub-family A member 1 [Crassostrea gigas]	P41233
miR-2353	comp26625_c0_seq1	gb|EKC18939.1| ATP-binding cassette sub-family A member 1 [Crassostrea gigas]	P41233
miR-2353	comp10889_c0_seq1	gb|EKC25595.1| Antigen KI-67 [Crassostrea gigas]	P46013
miR-2353	comp10375_c0_seq1	gb|EKC23809.1| Chitin synthase 1 [Crassostrea gigas]	P08004
miR-2353	comp17732_c0_seq1	gb|EKC23488.1| Tripartite motif-containing protein 3 [Crassostrea gigas]	Q9C040
miR-2353	comp22713_c0_seq1	gb|EKC18904.1| Importin subunit alpha-1 [Crassostrea gigas]	P52170
miR-2353	comp25732_c0_seq1	gb|EKC30018.1| Heat shock protein 70 B2 [Crassostrea gigas]	P41827
miR-2353	comp11619_c0_seq1	gb|EKC28247.1| Tenascin-X [Crassostrea gigas]	P22105
miR-2353	comp26581_c0_seq1	gb|EKC28247.1| Tenascin-X [Crassostrea gigas]	P22105
miR-2353	comp26672_c0_seq1	gb|EKC28247.1| Tenascin-X [Crassostrea gigas]	P22105
miR-2353	comp10589_c0_seq1	gb|EKC26021.1| tRNA (adenine-N(1)-)-methyltransferase non-catalytic subunit TRM6 [Crassostrea gigas]	Q8CE96
miR-2353	comp24946_c0_seq1	gb|EKC18879.1| HHIP-like protein 2 [Crassostrea gigas]	Q6UWX4
miR-2353	comp8511_c0_seq1	gb|EKC31626.1| Fatty acyl-CoA reductase 1 [Crassostrea gigas]	Q922J9
miR-2353	comp29966_c0_seq1	gb|EKC18848.1| Frizzled-5 [Crassostrea gigas]	Q8CHL0
miR-2353	comp25945_c0_seq1	gb|EKC18807.1| Ribosome biogenesis protein bop1 [Crassostrea gigas]	A0JMQ0
miR-2353	comp9195_c0_seq1	gb|EKC42999.1| Kinesin-like protein KIF20A [Crassostrea gigas]	O95235
miR-2353	comp64608_c0_seq1	gb|EKC42999.1| Kinesin-like protein KIF20A [Crassostrea gigas]	O95235
miR-2353	comp11712_c0_seq1	gb|EKC18824.1| Tyrosine-protein phosphatase non-receptor type 13 [Crassostrea gigas]	Q64512
miR-2353	comp107685_c0_seq1	gb|EKC18824.1| Tyrosine-protein phosphatase non-receptor type 13 [Crassostrea gigas]	Q64512
miR-2353	comp6000_c0_seq1	gb|EKC18825.1| Protein Wnt-8 [Crassostrea gigas]	P28026
miR-2353	comp9537_c0_seq1	gb|EKC18825.1| Protein Wnt-8 [Crassostrea gigas]	P28026
miR-2353	comp23686_c0_seq1	gb|EKC28541.1| Small G protein signaling modulator 1 [Crassostrea gigas]	Q2NKQ1
miR-2353	comp19718_c0_seq1	gb|EKC39148.1| hypothetical protein CGI_10011168 [Crassostrea gigas]
miR-2353	comp21995_c0_seq1	gb|EKC39750.1| Phosphatidylinositol-4-phosphate 3-kinase C2 domain-containing alpha polypeptide [Crassostrea gigas]	O00443
miR-2353	comp64192_c0_seq1	gb|EKC42459.1| Sushi, von Willebrand factor type A, EGF and pentraxin domain-containing protein 1 [Crassostrea gigas]	A2AVA0
miR-2353	comp108319_c0_seq1	gb|EKC42459.1| Sushi, von Willebrand factor type A, EGF and pentraxin domain-containing protein 1 [Crassostrea gigas]	A2AVA0
miR-2353	comp24404_c0_seq1	gb|EKC18735.1| E3 ubiquitin-protein ligase TRIM33 [Crassostrea gigas]	Q6E2N3
miR-2353	comp59977_c0_seq1	gb|EKC18735.1| E3 ubiquitin-protein ligase TRIM33 [Crassostrea gigas]	Q6E2N3
miR-2353	comp110212_c0_seq1	gb|EKC18735.1| E3 ubiquitin-protein ligase TRIM33 [Crassostrea gigas]	Q6E2N3
miR-2353	comp13871_c0_seq1	gb|EKC18738.1| Maternal protein exuperantia-1 [Crassostrea gigas]	Q24618
miR-2353	comp12843_c0_seq1	gb|EKC27916.1| hypothetical protein CGI_10011359 [Crassostrea gigas]	Q80U59
miR-2353	comp61893_c0_seq1	gb|EKC18695.1| Apoptosis 1 inhibitor [Crassostrea gigas]	A9ULZ2
miR-2353	comp3789_c0_seq1	gb|EKC28354.1| Collagen alpha-1(XII) chain [Crassostrea gigas]	Q99715
miR-2353	comp63359_c0_seq1	gb|EKC26804.1| High mobility group protein 20A [Crassostrea gigas]	Q9DC33
miR-2353	comp106604_c0_seq1	gb|EKC18649.1| Metabotropic glutamate receptor 5 [Crassostrea gigas]	P31424
miR-2353	comp57732_c0_seq1	gb|EKC39017.1| Insulin-like growth factor-binding protein complex acid labile chain [Crassostrea gigas]	P35858
miR-2353	comp105857_c0_seq1	gb|EKC39017.1| Insulin-like growth factor-binding protein complex acid labile chain [Crassostrea gigas]	P35858
miR-2353	comp2706_c0_seq1	gb|EKC27306.1| Deleted in malignant brain tumors 1 protein, partial [Crassostrea gigas]	Q95218
miR-2353	comp24047_c0_seq1	gb|EKC18544.1| hypothetical protein CGI_10011908 [Crassostrea gigas]
miR-2353	comp6369_c0_seq1	gb|EKC23584.1| Calcitonin receptor [Crassostrea gigas]	P79222
miR-2353	comp18600_c0_seq1	gb|EKC23584.1| Calcitonin receptor [Crassostrea gigas]	P79222
miR-2353	comp101912_c0_seq1	gb|EKC23584.1| Calcitonin receptor [Crassostrea gigas]	P79222
miR-2353	comp11529_c0_seq1	gb|EKC25219.1| Ornithine aminotransferase, mitochondrial [Crassostrea gigas]	Q9VW26
miR-2353	comp56752_c0_seq1	gb|EKC23550.1| Interferon-induced protein 44-like protein [Crassostrea gigas]	Q53G44
miR-2353	comp26608_c0_seq1	gb|EKC18519.1| Talin-1 [Crassostrea gigas]	P26039
miR-2353	comp60778_c0_seq1	gb|EKC18519.1| Talin-1 [Crassostrea gigas]	P26039
miR-2353	comp10891_c0_seq1	gb|EKC23932.1| Tripartite motif-containing protein 45 [Crassostrea gigas]	O15344
miR-2353	comp103361_c0_seq1	gb|EKC23932.1| Tripartite motif-containing protein 45 [Crassostrea gigas]	O15344
miR-2353	comp48631_c0_seq1	gb|EKC27068.1| Maltase-glucoamylase, intestinal [Crassostrea gigas]	O43451
miR-2353	comp4537_c0_seq1	gb|EKC33500.1| Putative serine/threonine-protein kinase pats1 [Crassostrea gigas]	Q55E58
miR-2353	comp64229_c0_seq1	gb|EKC33500.1| Putative serine/threonine-protein kinase pats1 [Crassostrea gigas]	Q55E58
miR-2353	comp109615_c0_seq1	gb|EKC27774.1| Tenascin-R [Crassostrea gigas]	Q92752
miR-2353	comp11516_c0_seq1	gb|EKC25749.1| Centriolin [Crassostrea gigas]	Q7Z7A1
miR-2353	comp24641_c0_seq1	gb|EKC25749.1| Centriolin [Crassostrea gigas]	Q7Z7A1
miR-2353	comp13001_c0_seq1	gb|EKC25764.1| Dysferlin [Crassostrea gigas]	O75923
miR-2353	comp18726_c0_seq1	gb|EKC25764.1| Dysferlin [Crassostrea gigas]	O75923
miR-2353	comp6236_c0_seq1	gb|EKC18445.1| Protein deltex-3-like protein [Crassostrea gigas]	Q8TDB6
miR-2353	comp60757_c0_seq1	gb|EKC18445.1| Protein deltex-3-like protein [Crassostrea gigas]	Q8TDB6
miR-2353	comp12884_c0_seq1	gb|EKC35343.1| Poly [ADP-ribose] polymerase 15 [Crassostrea gigas]	Q2EMV9
miR-2353	comp107482_c0_seq1	gb|EKC35343.1| Poly [ADP-ribose] polymerase 15 [Crassostrea gigas]	Q2EMV9
miR-2353	comp107717_c0_seq1	gb|EKC35343.1| Poly [ADP-ribose] polymerase 15 [Crassostrea gigas]	Q2EMV9
miR-2353	comp97373_c0_seq1	gb|EKC35344.1| Poly [ADP-ribose] polymerase 14 [Crassostrea gigas]	Q460N5
miR-2353	comp8414_c0_seq1	gb|EKC35548.1| Tripartite motif-containing protein 2 [Crassostrea gigas]	Q9ESN6
miR-2353	comp109312_c0_seq1	gb|EKC18430.1| Type II inositol-1,4,5-trisphosphate 5-phosphatase [Crassostrea gigas]	P32019
miR-2353	comp7706_c0_seq1	gb|EKC40371.1| ATP-dependent RNA helicase DDX54, partial [Crassostrea gigas]	Q8K4L0
miR-2353	comp11750_c0_seq1	gb|EKC40371.1| ATP-dependent RNA helicase DDX54, partial [Crassostrea gigas]	Q8K4L0
miR-2353	comp20028_c0_seq1	gb|EKC40371.1| ATP-dependent RNA helicase DDX54, partial [Crassostrea gigas]	Q8K4L0
miR-2353	comp57380_c0_seq1	gb|EKC40371.1| ATP-dependent RNA helicase DDX54, partial [Crassostrea gigas]	Q8K4L0
miR-2353	comp16563_c0_seq1	gb|EKC24510.1| Receptor-type tyrosine-protein phosphatase T [Crassostrea gigas]	O14522
miR-2353	comp8975_c0_seq1	gb|EKC23430.1| Chromatin assembly factor 1 subunit B [Crassostrea gigas]	Q9D0N7
miR-2353	comp11201_c0_seq1	gb|EKC23430.1| Chromatin assembly factor 1 subunit B [Crassostrea gigas]	Q9D0N7
miR-2353	comp5887_c0_seq1	gb|EKC29729.1| Serine/threonine-protein kinase PLK1 [Crassostrea gigas]	P62205
miR-2353	comp7364_c0_seq1	gb|EKC29729.1| Serine/threonine-protein kinase PLK1 [Crassostrea gigas]	P62205
miR-2353	comp11515_c0_seq1	gb|EKC29729.1| Serine/threonine-protein kinase PLK1 [Crassostrea gigas]	P62205
miR-2353	comp8685_c0_seq1	gb|EKC18372.1| Protein phosphatase 1 regulatory subunit 12A [Crassostrea gigas]	O14974
miR-2353	comp63069_c0_seq1	gb|EKC18372.1| Protein phosphatase 1 regulatory subunit 12A [Crassostrea gigas]	O14974
miR-2353	comp72743_c0_seq1	gb|EKC18372.1| Protein phosphatase 1 regulatory subunit 12A [Crassostrea gigas]	O14974
miR-2353	comp107985_c0_seq1	gb|EKC18372.1| Protein phosphatase 1 regulatory subunit 12A [Crassostrea gigas]	O14974
miR-2353	comp11126_c0_seq1	gb|EKC26795.1| Multiple epidermal growth factor-like domains 10 [Crassostrea gigas]	Q80T91
miR-2353	comp27829_c0_seq1	gb|EKC26795.1| Multiple epidermal growth factor-like domains 10 [Crassostrea gigas]	Q80T91
miR-2353	comp57673_c0_seq1	gb|EKC26795.1| Multiple epidermal growth factor-like domains 10 [Crassostrea gigas]	Q80T91
miR-2353	comp61508_c0_seq1	gb|EKC26795.1| Multiple epidermal growth factor-like domains 10 [Crassostrea gigas]	Q80T91
miR-2353	comp61724_c0_seq1	gb|EKC26795.1| Multiple epidermal growth factor-like domains 10 [Crassostrea gigas]	Q80T91
miR-2353	comp75562_c0_seq1	gb|EKC26795.1| Multiple epidermal growth factor-like domains 10 [Crassostrea gigas]	Q80T91
miR-2353	comp110496_c0_seq1	gb|EKC26795.1| Multiple epidermal growth factor-like domains 10 [Crassostrea gigas]	Q80T91
miR-2353	comp7123_c0_seq1	gb|EKC27128.1| Cystatin-B [Crassostrea gigas]	Q8I030
miR-2353	comp18492_c0_seq1	gb|EKC23314.1| Fibropellin-1 [Crassostrea gigas]	P10079
miR-2353	comp12506_c0_seq1	gb|EKC23315.1| Fibropellin-1 [Crassostrea gigas]	P10079
miR-2353	comp23387_c0_seq1	gb|EKC23315.1| Fibropellin-1 [Crassostrea gigas]	P10079
miR-2353	comp105912_c0_seq1	gb|EKC23315.1| Fibropellin-1 [Crassostrea gigas]	P10079
miR-2353	comp5472_c0_seq1	gb|EKC25620.1| Receptor-type tyrosine-protein phosphatase mu [Crassostrea gigas]	Q9W6V5
miR-2353	comp100372_c0_seq1	gb|EKC25620.1| Receptor-type tyrosine-protein phosphatase mu [Crassostrea gigas]	Q9W6V5
miR-2353	comp12106_c0_seq1	gb|EKC33005.1| Ras-related protein Rab-32 [Crassostrea gigas]	Q13637
miR-2353	comp107237_c0_seq1	gb|EKC33005.1| Ras-related protein Rab-32 [Crassostrea gigas]	Q13637
miR-2353	comp105445_c0_seq1	gb|EKC25307.1| Protein still life, isoform SIF type 1 [Crassostrea gigas]	P91621
miR-2353	comp25834_c0_seq1	gb|EKC32836.1| Dual specificity protein phosphatase 16 [Crassostrea gigas]	Q9BY84
miR-2353	comp63142_c0_seq1	gb|EKC34055.1| Phosphotidylinositol phosphatase PTPRQ [Crassostrea gigas]	O88488
miR-2353	comp12228_c0_seq1	gb|EKC34061.1| Neuroglian [Crassostrea gigas]	P20241
miR-2353	comp8919_c0_seq1	gb|EKC34063.1| Tripartite motif-containing protein 3 [Crassostrea gigas]	O70277
miR-2353	comp66583_c0_seq1	gb|EKC34063.1| Tripartite motif-containing protein 3 [Crassostrea gigas]	O70277
miR-2353	comp109300_c0_seq1	gb|EKC18275.1| Deleted in malignant brain tumors 1 protein [Crassostrea gigas]	Q9UGM3
miR-2353	comp25557_c0_seq1	gb|EKC18282.1| A disintegrin and metalloproteinase with thrombospondin motifs 7 [Crassostrea gigas]	Q9UKP4
miR-2353	comp9656_c0_seq1	gb|EKC18291.1| Peptidylglycine alpha-hydroxylating monooxygenase [Crassostrea gigas]	O01404
miR-2353	comp24928_c0_seq1	gb|EKC23457.1| Ankyrin-1 [Crassostrea gigas]	P16157
miR-2353	comp28790_c0_seq1	gb|EKC23457.1| Ankyrin-1 [Crassostrea gigas]	P16157
miR-2353	comp58296_c0_seq1	gb|EKC23457.1| Ankyrin-1 [Crassostrea gigas]	P16157
miR-2353	comp84742_c0_seq1	gb|EKC23457.1| Ankyrin-1 [Crassostrea gigas]	P16157
miR-2353	comp92993_c0_seq1	gb|EKC23457.1| Ankyrin-1 [Crassostrea gigas]	P16157
miR-2353	comp118239_c0_seq1	gb|EKC23457.1| Ankyrin-1 [Crassostrea gigas]	P16157
miR-2353	comp125073_c0_seq1	gb|EKC23457.1| Ankyrin-1 [Crassostrea gigas]	P16157
miR-2353	comp129768_c0_seq1	gb|EKC23457.1| Ankyrin-1 [Crassostrea gigas]	P16157
miR-2353	comp21869_c0_seq1	gb|EKC41914.1| hypothetical protein CGI_10013929 [Crassostrea gigas]	P50876
miR-2353	comp64045_c0_seq1	ref|XP_005092582.1| PREDICTED: trithorax group protein osa-like [Aplysia californica]
miR-2353	comp7739_c0_seq1	gb|EKC31405.1| Dual specificity protein phosphatase 4 [Crassostrea gigas]	Q13115
miR-2353	comp80318_c0_seq1	gb|EKC31337.1| hypothetical protein CGI_10014026 [Crassostrea gigas]
miR-2353	comp10210_c0_seq1	gb|EKC31344.1| Putative ATP-dependent RNA helicase DDX58 [Crassostrea gigas]	Q6Q899
miR-2353	comp9941_c0_seq1	gb|EKC24394.1| Transcription factor HES-1 [Crassostrea gigas]	O57337
miR-2353	comp1778_c0_seq1	gb|EKC33158.1| Glyoxylate reductase/hydroxypyruvate reductase [Crassostrea gigas]	Q9UBQ7
miR-2353	comp9857_c0_seq1	gb|EKC18257.1| Alkaline phosphatase, tissue-nonspecific isozyme [Crassostrea gigas]	Q29486
miR-2353	comp3297_c0_seq1	gb|EKC36843.1| Titin, partial [Crassostrea gigas]	Q8WZ42
miR-2353	comp105065_c0_seq1	gb|EKC34228.1| Cytochrome P450 4F22 [Crassostrea gigas]	Q6NT55
miR-2353	comp23495_c0_seq1	gb|EKC33189.1| Glutathione S-transferase Y1, partial [Crassostrea gigas]	Q00285
miR-2353	comp12160_c0_seq1	gb|EKC24021.1| von Willebrand factor A domain-containing protein 3B [Crassostrea gigas]	Q502W6
miR-2353	comp103468_c0_seq1	gb|EKC25250.1| Laccase-2 [Crassostrea gigas]	Q12542
miR-2353	comp129725_c0_seq1	gb|EKC25250.1| Laccase-2 [Crassostrea gigas]	Q12542
miR-2353	comp25521_c0_seq1	gb|EKC33316.1| Serine/threonine-protein kinase CTR1 [Crassostrea gigas]	Q05609
miR-2353	comp109170_c0_seq1	gb|EKC32051.1| hypothetical protein CGI_10014469 [Crassostrea gigas]	Q9U943
miR-2353	comp2641_c0_seq1	gb|EKC32562.1| Calmodulin [Crassostrea gigas]	O97341
miR-2353	comp5069_c0_seq1	gb|EKC32562.1| Calmodulin [Crassostrea gigas]	O97341
miR-2353	comp5839_c0_seq1	gb|EKC32562.1| Calmodulin [Crassostrea gigas]	O97341
miR-2353	comp23845_c0_seq1	gb|EKC32562.1| Calmodulin [Crassostrea gigas]	O97341
miR-2353	comp59871_c0_seq1	gb|EKC32562.1| Calmodulin [Crassostrea gigas]	O97341
miR-2353	comp62033_c0_seq1	gb|EKC32562.1| Calmodulin [Crassostrea gigas]	O97341
miR-2353	comp106090_c0_seq1	gb|EKC32562.1| Calmodulin [Crassostrea gigas]	O97341
miR-2353	comp106318_c0_seq1	gb|EKC32562.1| Calmodulin [Crassostrea gigas]	O97341
miR-2353	comp107033_c0_seq1	gb|EKC32562.1| Calmodulin [Crassostrea gigas]	O97341
miR-2353	comp61754_c0_seq1	gb|EKC36615.1| Receptor-type tyrosine-protein phosphatase S [Crassostrea gigas]	Q13332
miR-2353	comp101394_c0_seq1	gb|EKC36621.1| Interferon-induced protein 44-like protein [Crassostrea gigas]	Q53G44
miR-2353	comp107227_c0_seq1	gb|EKC18185.1| Methionyl-tRNA synthetase, cytoplasmic [Crassostrea gigas]	Q6PF21
miR-2353	comp25016_c0_seq1	gb|EKC40870.1| hypothetical protein CGI_10014901 [Crassostrea gigas]
miR-2353	comp8033_c0_seq1	gb|EKC34120.1| Thioredoxin domain-containing protein 3-like protein [Crassostrea gigas]	Q95YJ5
miR-2353	comp19855_c0_seq1	gb|EKC34120.1| Thioredoxin domain-containing protein 3-like protein [Crassostrea gigas]	Q95YJ5
miR-2353	comp12329_c0_seq1	gb|EKC18122.1| Lysosomal Pro-X carboxypeptidase [Crassostrea gigas]	Q2TA14
miR-2353	comp9009_c0_seq1	gb|EKC18124.1| Neuropeptide capa receptor [Crassostrea gigas]	Q8ITC7
miR-2353	comp8497_c0_seq1	gb|EKC26335.1| Pleckstrin-like protein domain-containing family H member 2 [Crassostrea gigas]	Q9W5D0
miR-2353	comp24822_c0_seq1	gb|EKC26335.1| Pleckstrin-like protein domain-containing family H member 2 [Crassostrea gigas]	Q9W5D0
miR-2353	comp61863_c0_seq1	gb|EKC26335.1| Pleckstrin-like protein domain-containing family H member 2 [Crassostrea gigas]	Q9W5D0
miR-2353	comp26086_c0_seq1	gb|EKC35096.1| Potassium voltage-gated channel protein Shaker [Crassostrea gigas]	P08510
miR-2353	comp58138_c0_seq1	gb|EKC35096.1| Potassium voltage-gated channel protein Shaker [Crassostrea gigas]	P08510
miR-2353	comp25483_c0_seq1	gb|EKC25711.1| Inositol-pentakisphosphate 2-kinase [Crassostrea gigas]	Q6P1C1
miR-2353	comp26570_c0_seq1	gb|EKC18077.1| A disintegrin and metalloproteinase with thrombospondin motifs 16 [Crassostrea gigas]	Q8TE57
miR-2353	comp6262_c0_seq1	gb|EKC29946.1| Arylsulfatase B [Crassostrea gigas]	P50429
miR-2353	comp108367_c0_seq1	gb|EKC29946.1| Arylsulfatase B [Crassostrea gigas]	P50429
miR-2353	comp24529_c0_seq1	gb|EKC29949.1| Arylsulfatase B [Crassostrea gigas]	P50429
miR-2353	comp7481_c0_seq1	gb|EKC29961.1| Cell death specification protein 2 [Crassostrea gigas]	Q94126
miR-2353	comp1085_c0_seq1	gb|EKC27195.1| Glutamine synthetase 2 cytoplasmic [Crassostrea gigas]	P20478
miR-2353	comp18832_c0_seq1	gb|EKC43066.1| Lachesin [Crassostrea gigas]	Q24372
miR-2353	comp24219_c0_seq1	gb|EKC43066.1| Lachesin [Crassostrea gigas]	Q24372
miR-2353	comp8177_c0_seq1	gb|EKC31507.1| Dual specificity protein phosphatase 3 [Crassostrea gigas]	Q5RD73
miR-2353	comp11487_c0_seq1	gb|EKC31507.1| Dual specificity protein phosphatase 3 [Crassostrea gigas]	Q5RD73
miR-2353	comp103944_c0_seq1	gb|EKC31517.1| Receptor-type tyrosine-protein phosphatase gamma [Crassostrea gigas]	P23470
miR-2353	comp23778_c0_seq1	gb|EKC42418.1| Bone morphogenetic protein 3 [Crassostrea gigas]	P22003
miR-2353	comp61228_c0_seq1	gb|EKC31297.1| E3 ubiquitin-protein ligase DZIP3 [Crassostrea gigas]	Q86Y13
miR-2353	comp39751_c0_seq1	gb|EKC42805.1| ADP-ribosylation factor [Crassostrea gigas]	P91924
miR-2353	comp23454_c0_seq1	gb|EKC42807.1| ADP-ribosylation factor 1 [Crassostrea gigas]	P51824
miR-2353	comp6823_c0_seq1	gb|EKC35576.1| Receptor-type tyrosine-protein phosphatase beta [Crassostrea gigas]	B2RU80
miR-2353	comp7513_c0_seq1	gb|EKC35576.1| Receptor-type tyrosine-protein phosphatase beta [Crassostrea gigas]	B2RU80
miR-2353	comp23957_c0_seq1	gb|EKC35593.1| Galactosylceramide sulfotransferase [Crassostrea gigas]	Q99999
miR-2353	comp108206_c0_seq1	gb|EKC35882.1| Multimerin-1 [Crassostrea gigas]	B2RPV6
miR-2353	comp20792_c0_seq1	gb|EKC25588.1| Poly [ADP-ribose] polymerase 14 [Crassostrea gigas]	Q2EMV9
miR-2353	comp21939_c0_seq1	gb|EKC35251.1| Chromosome-associated kinesin KIF4A [Crassostrea gigas]	O95239
miR-2353	comp26557_c0_seq1	gb|EKC35251.1| Chromosome-associated kinesin KIF4A [Crassostrea gigas]	O95239
miR-2353	comp26577_c0_seq1	gb|EKC35251.1| Chromosome-associated kinesin KIF4A [Crassostrea gigas]	O95239
miR-2353	comp64438_c0_seq1	gb|EKC35251.1| Chromosome-associated kinesin KIF4A [Crassostrea gigas]	O95239
miR-2353	comp68318_c0_seq1	gb|EKC35198.1| Pancreatic secretory granule membrane major glycoprotein GP2 [Crassostrea gigas]	P25291
miR-2353	comp109704_c0_seq1	gb|EKC35198.1| Pancreatic secretory granule membrane major glycoprotein GP2 [Crassostrea gigas]	P25291
miR-2353	comp101107_c0_seq1	gb|EKC38664.1| hypothetical protein CGI_10016206 [Crassostrea gigas]
miR-2353	comp109257_c0_seq1	gb|EKC29074.1| Rhophilin-2-B [Crassostrea gigas]	Q63ZR5
miR-2353	comp56746_c0_seq1	gb|EKC28272.1| WW domain-containing oxidoreductase [Crassostrea gigas]	Q5F389
miR-2353	comp3947_c0_seq1	gb|EKC34807.1| Interferon-induced, double-stranded RNA-activated protein kinase [Crassostrea gigas]	Q9QZ05
miR-2353	comp6153_c0_seq1	gb|EKC25983.1| Receptor-type tyrosine-protein phosphatase zeta [Crassostrea gigas]	P23471
miR-2353	comp12386_c0_seq1	gb|EKC25983.1| Receptor-type tyrosine-protein phosphatase zeta [Crassostrea gigas]	P23471
miR-2353	comp17180_c0_seq1	gb|EKC25983.1| Receptor-type tyrosine-protein phosphatase zeta [Crassostrea gigas]	P23471
miR-2353	comp21009_c0_seq1	gb|EKC25983.1| Receptor-type tyrosine-protein phosphatase zeta [Crassostrea gigas]	P23471
miR-2353	comp107723_c0_seq1	gb|EKC25983.1| Receptor-type tyrosine-protein phosphatase zeta [Crassostrea gigas]	P23471
miR-2353	comp115184_c0_seq1	gb|EKC25983.1| Receptor-type tyrosine-protein phosphatase zeta [Crassostrea gigas]	P23471
miR-2353	comp12108_c0_seq1	gb|EKC30476.1| hypothetical protein CGI_10016538 [Crassostrea gigas]
miR-2353	comp23261_c0_seq1	gb|EKC38928.1| Acyl-CoA-binding domain-containing protein 4 [Crassostrea gigas]	Q9MA55
miR-2353	comp27936_c0_seq1	gb|EKC32993.1| Tenascin [Crassostrea gigas]	Q80YX1
miR-2353	comp2333_c0_seq1	gb|EKC32457.1| Tripartite motif-containing protein 2 [Crassostrea gigas]	Q9C040
miR-2353	comp5814_c0_seq1	gb|EKC35324.1| Titin [Crassostrea gigas]	A2ASS6
miR-2353	comp10668_c0_seq1	gb|EKC35324.1| Titin [Crassostrea gigas]	A2ASS6
miR-2353	comp12899_c0_seq1	gb|EKC35324.1| Titin [Crassostrea gigas]	A2ASS6
miR-2353	comp26492_c0_seq1	gb|EKC35324.1| Titin [Crassostrea gigas]	A2ASS6
miR-2353	comp62473_c0_seq1	gb|EKC35324.1| Titin [Crassostrea gigas]	A2ASS6
miR-2353	comp64175_c0_seq1	gb|EKC35324.1| Titin [Crassostrea gigas]	A2ASS6
miR-2353	comp105546_c0_seq1	gb|EKC35324.1| Titin [Crassostrea gigas]	A2ASS6
miR-2353	comp1762_c0_seq1	gb|EKC35325.1| Titin [Crassostrea gigas]	A2ASS6
miR-2353	comp26594_c0_seq1	gb|EKC35325.1| Titin [Crassostrea gigas]	A2ASS6
miR-2353	comp64145_c0_seq1	gb|EKC35325.1| Titin [Crassostrea gigas]	A2ASS6
miR-2353	comp109325_c0_seq1	gb|EKC35325.1| Titin [Crassostrea gigas]	A2ASS6
miR-2353	comp6338_c0_seq1	gb|EKC27643.1| Tripartite motif-containing protein 2 [Crassostrea gigas]	Q9C040
miR-2353	comp104144_c0_seq1	gb|EKC27643.1| Tripartite motif-containing protein 2 [Crassostrea gigas]	Q9C040
miR-2353	comp19197_c0_seq1	gb|EKC41454.1| Inhibitor of nuclear factor kappa-B kinase subunit epsilon [Crassostrea gigas]	Q14164
miR-2353	comp641_c0_seq1	gb|EKC38551.1| Tyramine beta-hydroxylase [Crassostrea gigas]	Q61P40
miR-2353	comp25995_c0_seq1	gb|EKC38551.1| Tyramine beta-hydroxylase [Crassostrea gigas]	Q61P40
miR-2353	comp2421_c0_seq1	gb|EKC31396.1| Receptor-type tyrosine-protein phosphatase T [Crassostrea gigas]	O14522
miR-2353	comp72174_c0_seq1	gb|EKC31396.1| Receptor-type tyrosine-protein phosphatase T [Crassostrea gigas]	O14522
miR-2353	comp16963_c0_seq1	gb|EKC31399.1| Sodium- and chloride-dependent glycine transporter 1 [Crassostrea gigas]	P31646
miR-2353	comp58878_c0_seq1	gb|EKC30583.1| Protein ced-11 [Crassostrea gigas]	O94759
miR-2353	comp60126_c0_seq1	gb|EKC30583.1| Protein ced-11 [Crassostrea gigas]	O94759
miR-2353	comp107766_c0_seq1	gb|EKC30583.1| Protein ced-11 [Crassostrea gigas]	O94759
miR-2353	comp107890_c0_seq1	gb|EKC30583.1| Protein ced-11 [Crassostrea gigas]	O94759
miR-2353	comp71110_c0_seq1	gb|EKC27996.1| Ankyrin-3 [Crassostrea gigas]	Q12955
miR-2353	comp57550_c0_seq1	gb|EKC26581.1| hypothetical protein CGI_10017360 [Crassostrea gigas]
miR-2353	comp17200_c0_seq1	gb|EKC33206.1| THAP domain-containing protein 9 [Crassostrea gigas]	Q9H5L6
miR-2353	comp18923_c0_seq1	gb|EKC33206.1| THAP domain-containing protein 9 [Crassostrea gigas]	Q9H5L6
miR-2353	comp4061_c0_seq1	gb|EKC32343.1| Putative transcription factor PML [Crassostrea gigas]	P29590
miR-2353	comp109087_c0_seq1	gb|EKC27568.1| Protein still life, isoforms C/SIF type 2 [Crassostrea gigas]	P91620
miR-2353	comp13741_c0_seq1	gb|EKC37843.1| hypothetical protein CGI_10017667 [Crassostrea gigas]	Q9BYK8
miR-2353	comp126514_c0_seq1	gb|EKC37843.1| hypothetical protein CGI_10017667 [Crassostrea gigas]	Q9BYK8
miR-2353	comp6551_c0_seq1	gb|EKC34371.1| Protein jagged-2 [Crassostrea gigas]	Q9Y219
miR-2353	comp15179_c0_seq1	gb|EKC34371.1| Protein jagged-2 [Crassostrea gigas]	Q9Y219
miR-2353	comp16941_c0_seq1	gb|EKC34371.1| Protein jagged-2 [Crassostrea gigas]	Q9Y219
miR-2353	comp17844_c0_seq1	gb|EKC34371.1| Protein jagged-2 [Crassostrea gigas]	Q9Y219
miR-2353	comp26663_c0_seq1	gb|EKC34371.1| Protein jagged-2 [Crassostrea gigas]	Q9Y219
miR-2353	comp64212_c0_seq1	gb|EKC34371.1| Protein jagged-2 [Crassostrea gigas]	Q9Y219
miR-2353	comp23776_c0_seq1	gb|EKC17956.1| Purine nucleoside phosphorylase [Crassostrea gigas]	P00491
miR-2353	comp7122_c0_seq1	gb|EKC17981.1| Putative phospholipid-transporting ATPase IIB [Crassostrea gigas]	A1A4J6
miR-2353	comp23829_c0_seq1	gb|EKC33600.1| Retinol dehydrogenase 11 [Crassostrea gigas]	Q8TC12
miR-2353	comp11613_c0_seq1	gb|EKC26903.1| hypothetical protein CGI_10017807 [Crassostrea gigas]	O08989
miR-2353	comp26377_c0_seq1	gb|EKC26903.1| hypothetical protein CGI_10017807 [Crassostrea gigas]	O08989
miR-2353	comp107911_c0_seq1	gb|EKC26903.1| hypothetical protein CGI_10017807 [Crassostrea gigas]	O08989
miR-2353	comp24869_c0_seq1	gb|EKC34962.1| Multidrug resistance protein 1 [Crassostrea gigas]	P08183
miR-2353	comp102753_c0_seq1	gb|EKC34962.1| Multidrug resistance protein 1 [Crassostrea gigas]	P08183
miR-2353	comp59306_c0_seq1	gb|EKC43039.1| Angiopoietin-1 [Crassostrea gigas]	O08538
miR-2353	comp61308_c0_seq1	gb|EKC28763.1| Multidrug resistance protein 1 [Crassostrea gigas]	P06795
miR-2353	comp8599_c0_seq1	gb|EKC39743.1| Ankyrin-3 [Crassostrea gigas]	Q12955
miR-2353	comp10296_c0_seq1	gb|EKC39743.1| Ankyrin-3 [Crassostrea gigas]	Q12955
miR-2353	comp18333_c0_seq1	gb|EKC39743.1| Ankyrin-3 [Crassostrea gigas]	Q12955
miR-2353	comp22908_c0_seq1	gb|EKC39743.1| Ankyrin-3 [Crassostrea gigas]	Q12955
miR-2353	comp25101_c0_seq1	gb|EKC39743.1| Ankyrin-3 [Crassostrea gigas]	Q12955
miR-2353	comp28029_c0_seq1	gb|EKC39743.1| Ankyrin-3 [Crassostrea gigas]	Q12955
miR-2353	comp64313_c0_seq1	gb|EKC39743.1| Ankyrin-3 [Crassostrea gigas]	Q12955
miR-2353	comp64445_c0_seq1	gb|EKC39743.1| Ankyrin-3 [Crassostrea gigas]	Q12955
miR-2353	comp98262_c0_seq1	gb|EKC39743.1| Ankyrin-3 [Crassostrea gigas]	Q12955
miR-2353	comp103712_c0_seq1	gb|EKC39743.1| Ankyrin-3 [Crassostrea gigas]	Q12955
miR-2353	comp124794_c0_seq1	gb|EKC39743.1| Ankyrin-3 [Crassostrea gigas]	Q12955
miR-2353	comp25670_c0_seq1	gb|EKC34340.1| Syntaxin-6 [Crassostrea gigas]	Q5R6Q2
miR-2353	comp54217_c0_seq1	gb|EKC33419.1| Neutral and basic amino acid transport protein rBAT [Crassostrea gigas]	Q64319
miR-2353	comp92918_c0_seq1	gb|EKC33419.1| Neutral and basic amino acid transport protein rBAT [Crassostrea gigas]	Q64319
miR-2353	comp10656_c0_seq1	gb|EKC39375.1| hypothetical protein CGI_10018284 [Crassostrea gigas]	Q9NW07
miR-2353	comp58937_c0_seq1	gb|EKC39375.1| hypothetical protein CGI_10018284 [Crassostrea gigas]	Q9NW07
miR-2353	comp107981_c0_seq1	gb|EKC39375.1| hypothetical protein CGI_10018284 [Crassostrea gigas]	Q9NW07
miR-2353	comp26124_c0_seq1	gb|EKC39393.1| Cysteine-rich motor neuron 1 protein [Crassostrea gigas]	Q7T3Q2
miR-2353	comp27592_c0_seq1	gb|EKC39393.1| Cysteine-rich motor neuron 1 protein [Crassostrea gigas]	Q7T3Q2
miR-2353	comp109861_c0_seq1	gb|EKC34262.1| hypothetical protein CGI_10018340 [Crassostrea gigas]	Q9U943
miR-2353	comp2705_c0_seq1	gb|EKC27945.1| D-galactoside-specific lectin [Crassostrea gigas]	P22031
miR-2353	comp4787_c0_seq1	gb|EKC34200.1| Tenascin [Crassostrea gigas]	Q80YX1
miR-2353	comp24120_c0_seq1	gb|EKC34220.1| Helicase POLQ-like protein [Crassostrea gigas]	Q2VPA6
miR-2353	comp62897_c0_seq1	gb|EKC34220.1| Helicase POLQ-like protein [Crassostrea gigas]	Q2VPA6
miR-2353	comp24856_c0_seq1	gb|EKC36434.1| Apoptosis inhibitor IAP [Crassostrea gigas]	P41436
miR-2353	comp59875_c0_seq1	gb|EKC36434.1| Apoptosis inhibitor IAP [Crassostrea gigas]	P41436
miR-2353	comp106974_c0_seq1	gb|EKC36434.1| Apoptosis inhibitor IAP [Crassostrea gigas]	P41436
miR-2353	comp17109_c0_seq1	gb|EKC39064.1| Inversin-B [Crassostrea gigas]	Q71S21
miR-2353	comp5815_c0_seq1	gb|EKC40356.1| Latrophilin-2 [Crassostrea gigas]	O95490
miR-2353	comp8256_c0_seq1	gb|EKC40356.1| Latrophilin-2 [Crassostrea gigas]	O95490
miR-2353	comp10781_c0_seq1	gb|EKC40356.1| Latrophilin-2 [Crassostrea gigas]	O95490
miR-2353	comp19426_c0_seq1	gb|EKC40356.1| Latrophilin-2 [Crassostrea gigas]	O95490
miR-2353	comp26752_c0_seq1	gb|EKC40356.1| Latrophilin-2 [Crassostrea gigas]	O95490
miR-2353	comp59826_c0_seq1	gb|EKC40356.1| Latrophilin-2 [Crassostrea gigas]	O95490
miR-2353	comp62711_c0_seq1	gb|EKC40356.1| Latrophilin-2 [Crassostrea gigas]	O95490
miR-2353	comp64681_c0_seq1	gb|EKC40356.1| Latrophilin-2 [Crassostrea gigas]	O95490
miR-2353	comp106578_c0_seq1	gb|EKC40356.1| Latrophilin-2 [Crassostrea gigas]	O95490
miR-2353	comp107591_c0_seq1	gb|EKC40356.1| Latrophilin-2 [Crassostrea gigas]	O95490
miR-2353	comp108304_c0_seq1	gb|EKC40356.1| Latrophilin-2 [Crassostrea gigas]	O95490
miR-2353	comp63685_c0_seq1	gb|EKC40359.1| Fibrinogen C domain-containing protein 1 [Crassostrea gigas]	Q0P4P2
miR-2353	comp12960_c0_seq1	gb|EKC35127.1| Deleted in malignant brain tumors 1 protein [Crassostrea gigas]	Q9UGM3
miR-2353	comp13329_c0_seq1	gb|EKC35127.1| Deleted in malignant brain tumors 1 protein [Crassostrea gigas]	Q9UGM3
miR-2353	comp10535_c0_seq1	gb|EKC28693.1| E3 ubiquitin-protein ligase MIB2 [Crassostrea gigas]	Q5ZIJ9
miR-2353	comp62518_c0_seq1	gb|EKC32631.1| Tripartite motif-containing protein 56 [Crassostrea gigas]
miR-2353	comp109277_c0_seq1	gb|EKC28820.1| Laminin subunit gamma-1 [Crassostrea gigas]	P15215
miR-2353	comp12452_c0_seq1	gb|EKC31712.1| FMRFamide receptor [Crassostrea gigas]	Q9VZW5
miR-2353	comp51317_c0_seq1	gb|EKC41318.1| Fucolectin [Crassostrea gigas]	Q7SIC1
miR-2353	comp106954_c0_seq1	gb|EKC41318.1| Fucolectin [Crassostrea gigas]	Q7SIC1
miR-2353	comp62847_c0_seq1	gb|EKC41326.1| Receptor-type tyrosine-protein phosphatase zeta [Crassostrea gigas]	Q62656
miR-2353	comp122251_c0_seq1	gb|EKC41326.1| Receptor-type tyrosine-protein phosphatase zeta [Crassostrea gigas]	Q62656
miR-2353	comp32196_c0_seq1	gb|EKC41329.1| hypothetical protein CGI_10019197 [Crassostrea gigas]
miR-2353	comp102108_c0_seq1	gb|EKC41330.1| hypothetical protein CGI_10019198 [Crassostrea gigas]
miR-2353	comp76392_c0_seq1	gb|EKC31351.1| Alanine--glyoxylate aminotransferase 2, mitochondrial [Crassostrea gigas]	Q9BYV1
miR-2353	comp12672_c0_seq1	gb|EKC35838.1| Serine-protein kinase ATM [Crassostrea gigas]	Q6PQD5
miR-2353	comp21856_c0_seq1	gb|EKC35838.1| Serine-protein kinase ATM [Crassostrea gigas]	Q6PQD5
miR-2353	comp24486_c0_seq1	gb|EKC25512.1| AFG3-like protein 2 [Crassostrea gigas]	Q2KJI7
miR-2353	comp60670_c0_seq1	gb|EKC25512.1| AFG3-like protein 2 [Crassostrea gigas]	Q2KJI7
miR-2353	comp106608_c0_seq1	gb|EKC25512.1| AFG3-like protein 2 [Crassostrea gigas]	Q2KJI7
miR-2353	comp11782_c0_seq1	gb|EKC17919.1| Glutaredoxin-C6 [Crassostrea gigas] gb|EKC36768.1| Glutaredoxin-C6 [Crassostrea gigas]	Q9FVX1
miR-2353	comp19439_c0_seq1	gb|EKC28238.1| hypothetical protein CGI_10019476 [Crassostrea gigas]	Q4UMH6
miR-2353	comp27993_c0_seq1	gb|EKC37893.1| Serine/threonine-protein kinase Nek4 [Crassostrea gigas]	Q9Z1J2
miR-2353	comp63675_c0_seq1	gb|EKC37893.1| Serine/threonine-protein kinase Nek4 [Crassostrea gigas]	Q9Z1J2
miR-2353	comp11302_c0_seq1	gb|EKC37897.1| Oxysterol-binding protein-related protein 8 [Crassostrea gigas]	Q9BZF1
miR-2353	comp102259_c0_seq1	gb|EKC25285.1| Heat shock protein STI1 [Crassostrea gigas]
miR-2353	comp12996_c0_seq1	gb|EKC25302.1| Ankyrin-1 [Crassostrea gigas]	P16157
miR-2353	comp21024_c0_seq1	gb|EKC25302.1| Ankyrin-1 [Crassostrea gigas]	P16157
miR-2353	comp26918_c0_seq1	gb|EKC25302.1| Ankyrin-1 [Crassostrea gigas]	P16157
miR-2353	comp44048_c0_seq1	gb|EKC25302.1| Ankyrin-1 [Crassostrea gigas]	P16157
miR-2353	comp109547_c0_seq1	gb|EKC25302.1| Ankyrin-1 [Crassostrea gigas]	P16157
miR-2353	comp6585_c0_seq1	gb|EKC30812.1| ATP-grasp domain-containing protein 1 [Crassostrea gigas]	A5YM72
miR-2353	comp9172_c0_seq1	gb|EKC30819.1| Teneurin-3 [Crassostrea gigas]	Q9W7R4
miR-2353	comp62077_c0_seq1	gb|EKC30819.1| Teneurin-3 [Crassostrea gigas]	Q9W7R4
miR-2353	comp109267_c0_seq1	gb|EKC30819.1| Teneurin-3 [Crassostrea gigas]	Q9W7R4
miR-2353	comp3820_c0_seq1	gb|EKC30826.1| hypothetical protein CGI_10019718 [Crassostrea gigas]
miR-2353	comp41806_c0_seq1	gb|EKC30826.1| hypothetical protein CGI_10019718 [Crassostrea gigas]
miR-2353	comp24029_c0_seq1	gb|EKC29103.1| Tripartite motif-containing protein 2 [Crassostrea gigas]	Q9ESN6
miR-2353	comp26473_c0_seq1	gb|EKC29103.1| Tripartite motif-containing protein 2 [Crassostrea gigas]	Q9ESN6
miR-2353	comp34065_c0_seq1	gb|EKC29103.1| Tripartite motif-containing protein 2 [Crassostrea gigas]	Q9ESN6
miR-2353	comp54226_c0_seq1	gb|EKC29103.1| Tripartite motif-containing protein 2 [Crassostrea gigas]	Q9ESN6
miR-2353	comp60356_c0_seq1	gb|EKC29103.1| Tripartite motif-containing protein 2 [Crassostrea gigas]	Q9ESN6
miR-2353	comp60512_c0_seq1	gb|EKC29103.1| Tripartite motif-containing protein 2 [Crassostrea gigas]	Q9ESN6
miR-2353	comp18253_c0_seq1	gb|EKC35242.1| Endothelial cells scavenger receptor [Crassostrea gigas]	Q14162
miR-2353	comp102988_c0_seq1	gb|EKC26950.1| Putative inhibitor of apoptosis [Crassostrea gigas]	O62640
miR-2353	comp17644_c0_seq1	gb|EKC33393.1| Sacsin [Crassostrea gigas]	Q9NZJ4
miR-2353	comp18588_c0_seq1	gb|EKC33395.1| Sacsin [Crassostrea gigas]	Q9NZJ4
miR-2353	comp9447_c0_seq1	gb|EKC36557.1| Tripartite motif-containing protein 3 [Crassostrea gigas]	Q8C525
miR-2353	comp18540_c0_seq1	gb|EKC36557.1| Tripartite motif-containing protein 3 [Crassostrea gigas]	Q8C525
miR-2353	comp50331_c0_seq1	gb|EKC36557.1| Tripartite motif-containing protein 3 [Crassostrea gigas]	Q8C525
miR-2353	comp65307_c0_seq1	gb|EKC36557.1| Tripartite motif-containing protein 3 [Crassostrea gigas]	Q8C525
miR-2353	comp69690_c0_seq1	gb|EKC36557.1| Tripartite motif-containing protein 3 [Crassostrea gigas]	Q8C525
miR-2353	comp71704_c0_seq1	gb|EKC36563.1| hypothetical protein CGI_10020108 [Crassostrea gigas]
miR-2353	comp45092_c0_seq1	gb|EKC27543.1| Tripartite motif-containing protein 3 [Crassostrea gigas]	O70277
miR-2353	comp59511_c0_seq1	gb|EKC27543.1| Tripartite motif-containing protein 3 [Crassostrea gigas]	O70277
miR-2353	comp9264_c0_seq1	gb|EKC36160.1| hypothetical protein CGI_10020225 [Crassostrea gigas]
miR-2353	comp11719_c0_seq1	gb|EKC36160.1| hypothetical protein CGI_10020225 [Crassostrea gigas]
miR-2353	comp16150_c0_seq1	gb|EKC36160.1| hypothetical protein CGI_10020225 [Crassostrea gigas]
miR-2353	comp23379_c0_seq1	gb|EKC36160.1| hypothetical protein CGI_10020225 [Crassostrea gigas]
miR-2353	comp105741_c0_seq1	gb|EKC36160.1| hypothetical protein CGI_10020225 [Crassostrea gigas]
miR-2353	comp122546_c0_seq1	gb|EKC36160.1| hypothetical protein CGI_10020225 [Crassostrea gigas]
miR-2353	comp20871_c0_seq1	gb|EKC36165.1| hypothetical protein CGI_10020230 [Crassostrea gigas]	A9UMP7
miR-2353	comp26957_c0_seq1	gb|EKC36165.1| hypothetical protein CGI_10020230 [Crassostrea gigas]	A9UMP7
miR-2353	comp58483_c0_seq1	gb|EKC36165.1| hypothetical protein CGI_10020230 [Crassostrea gigas]	A9UMP7
miR-2353	comp63792_c0_seq1	gb|EKC36165.1| hypothetical protein CGI_10020230 [Crassostrea gigas]	A9UMP7
miR-2353	comp68681_c0_seq1	gb|EKC36165.1| hypothetical protein CGI_10020230 [Crassostrea gigas]	A9UMP7
miR-2353	comp101864_c0_seq1	gb|EKC36165.1| hypothetical protein CGI_10020230 [Crassostrea gigas]	A9UMP7
miR-2353	comp103685_c0_seq1	gb|EKC36165.1| hypothetical protein CGI_10020230 [Crassostrea gigas]	A9UMP7
miR-2353	comp11607_c0_seq1	gb|EKC36170.1| Spectrin beta chain, brain 1 [Crassostrea gigas]	Q62261
miR-2353	comp13009_c0_seq1	gb|EKC36170.1| Spectrin beta chain, brain 1 [Crassostrea gigas]	Q62261
miR-2353	comp61034_c0_seq1	gb|EKC36170.1| Spectrin beta chain, brain 1 [Crassostrea gigas]	Q62261
miR-2353	comp64168_c0_seq1	gb|EKC36170.1| Spectrin beta chain, brain 1 [Crassostrea gigas]	Q62261
miR-2353	comp2006_c0_seq1	gb|EKC31066.1| Fibrillin-1, partial [Crassostrea gigas]	Q61554
miR-2353	comp2932_c0_seq1	gb|EKC31066.1| Fibrillin-1, partial [Crassostrea gigas]	Q61554
miR-2353	comp6504_c0_seq1	gb|EKC31066.1| Fibrillin-1, partial [Crassostrea gigas]	Q61554
miR-2353	comp8510_c0_seq1	gb|EKC31066.1| Fibrillin-1, partial [Crassostrea gigas]	Q61554
miR-2353	comp8834_c0_seq1	gb|EKC31066.1| Fibrillin-1, partial [Crassostrea gigas]	Q61554
miR-2353	comp9646_c0_seq1	gb|EKC31066.1| Fibrillin-1, partial [Crassostrea gigas]	Q61554
miR-2353	comp10332_c0_seq1	gb|EKC31066.1| Fibrillin-1, partial [Crassostrea gigas]	Q61554
miR-2353	comp12504_c0_seq1	gb|EKC31066.1| Fibrillin-1, partial [Crassostrea gigas]	Q61554
miR-2353	comp19751_c0_seq1	gb|EKC31066.1| Fibrillin-1, partial [Crassostrea gigas]	Q61554
miR-2353	comp21224_c0_seq1	gb|EKC31066.1| Fibrillin-1, partial [Crassostrea gigas]	Q61554
miR-2353	comp23694_c0_seq1	gb|EKC31066.1| Fibrillin-1, partial [Crassostrea gigas]	Q61554
miR-2353	comp24041_c0_seq1	gb|EKC31066.1| Fibrillin-1, partial [Crassostrea gigas]	Q61554
miR-2353	comp26110_c0_seq1	gb|EKC31066.1| Fibrillin-1, partial [Crassostrea gigas]	Q61554
miR-2353	comp27796_c0_seq1	gb|EKC31066.1| Fibrillin-1, partial [Crassostrea gigas]	Q61554
miR-2353	comp54749_c0_seq1	gb|EKC31066.1| Fibrillin-1, partial [Crassostrea gigas]	Q61554
miR-2353	comp107312_c0_seq1	gb|EKC31066.1| Fibrillin-1, partial [Crassostrea gigas]	Q61554
miR-2353	comp108231_c0_seq1	gb|EKC31066.1| Fibrillin-1, partial [Crassostrea gigas]	Q61554
miR-2353	comp27285_c0_seq1	gb|EKC35515.1| Ankycorbin [Crassostrea gigas]	Q9EP71
miR-2353	comp21090_c0_seq1	gb|EKC30214.1| Fatty acid synthase [Crassostrea gigas]	P12276
miR-2353	comp63671_c0_seq1	gb|EKC30214.1| Fatty acid synthase [Crassostrea gigas]	P12276
miR-2353	comp106304_c0_seq1	gb|EKC30214.1| Fatty acid synthase [Crassostrea gigas]	P12276
miR-2353	comp10569_c0_seq1	gb|EKC35058.1| Transcriptional-regulating factor 1 [Crassostrea gigas]	Q8BXJ2
miR-2353	comp16501_c0_seq1	gb|EKC35058.1| Transcriptional-regulating factor 1 [Crassostrea gigas]	Q8BXJ2
miR-2353	comp22267_c0_seq1	gb|EKC35058.1| Transcriptional-regulating factor 1 [Crassostrea gigas]	Q8BXJ2
miR-2353	comp23603_c0_seq1	gb|EKC35058.1| Transcriptional-regulating factor 1 [Crassostrea gigas]	Q8BXJ2
miR-2353	comp27639_c0_seq1	gb|EKC35058.1| Transcriptional-regulating factor 1 [Crassostrea gigas]	Q8BXJ2
miR-2353	comp105679_c0_seq1	gb|EKC42525.1| F-box only protein 18 [Crassostrea gigas]	Q8NFZ0
miR-2353	comp9996_c0_seq1	gb|EKC37298.1| tRNA-dihydrouridine synthase 1-like protein [Crassostrea gigas]	Q8C2P3
miR-2353	comp28329_c0_seq1	gb|EKC39084.1| Ankyrin repeat domain-containing protein 17 [Crassostrea gigas]	Q99NH0
miR-2353	comp110404_c0_seq1	gb|EKC39084.1| Ankyrin repeat domain-containing protein 17 [Crassostrea gigas]	Q99NH0
miR-2353	comp12084_c0_seq1	gb|EKC39101.1| E3 ubiquitin-protein ligase MIB2 [Crassostrea gigas]	Q5ZIJ9
miR-2353	comp59483_c0_seq1	gb|EKC33714.1| Alternative oxidase, mitochondrial [Crassostrea gigas]	Q9P959
miR-2353	comp102987_c0_seq1	gb|EKC33714.1| Alternative oxidase, mitochondrial [Crassostrea gigas]	Q9P959
miR-2353	comp23305_c0_seq1	gb|EKC38157.1| Nicotinamide riboside kinase 1 [Crassostrea gigas]	Q91W63
miR-2353	comp20138_c0_seq1	gb|EKC35401.1| M-phase inducer phosphatase [Crassostrea gigas]	P20483
miR-2353	comp56879_c0_seq1	gb|EKC33957.1| Aminopeptidase N [Crassostrea gigas]	P15145
miR-2353	comp4093_c0_seq1	gb|EKC32485.1| Aggrecan core protein [Crassostrea gigas]	P16112
miR-2353	comp45438_c0_seq1	gb|EKC41536.1| Papilin [Crassostrea gigas]	Q868Z9
miR-2353	comp26016_c0_seq1	gb|EKC34055.1| Phosphotidylinositol phosphatase PTPRQ [Crassostrea gigas]	Q6UWP2
miR-2353	comp11857_c0_seq1	gb|EKC42743.1| Receptor-type tyrosine-protein phosphatase zeta [Crassostrea gigas]	Q62656
miR-2353	comp51360_c0_seq1	gb|EKC42743.1| Receptor-type tyrosine-protein phosphatase zeta [Crassostrea gigas]	Q62656
miR-2353	comp99258_c0_seq1	gb|EKC42743.1| Receptor-type tyrosine-protein phosphatase zeta [Crassostrea gigas]	Q62656
miR-2353	comp12521_c0_seq1	gb|EKC42749.1| Glycine dehydrogenase [decarboxylating], mitochondrial [Crassostrea gigas]	P15505
miR-2353	comp44038_c0_seq1	gb|EKC42749.1| Glycine dehydrogenase [decarboxylating], mitochondrial [Crassostrea gigas]	P15505
miR-2353	comp26403_c0_seq1	gb|EKC34018.1| Glutamate synthase [NADH], amyloplastic [Crassostrea gigas]	Q9C102
miR-2353	comp108027_c0_seq1	gb|EKC34022.1| Apoptosis 1 inhibitor [Crassostrea gigas]	A9ULZ2
miR-2353	comp24330_c0_seq1	gb|EKC24867.1| F-box/WD repeat-containing protein 7 [Crassostrea gigas]	Q969H0
miR-2353	comp103621_c0_seq1	gb|EKC24867.1| F-box/WD repeat-containing protein 7 [Crassostrea gigas]	Q969H0
miR-2353	comp108654_c0_seq1	gb|EKC24867.1| F-box/WD repeat-containing protein 7 [Crassostrea gigas]	Q969H0
miR-2353	comp18976_c0_seq1	gb|EKC31443.1| Glutathione S-transferase 3 [Crassostrea gigas]	P26697
miR-2353	comp23512_c0_seq1	gb|EKC31462.1| hypothetical protein CGI_10021564 [Crassostrea gigas]	A4D1F6
miR-2353	comp56761_c0_seq1	gb|EKC31462.1| hypothetical protein CGI_10021564 [Crassostrea gigas]	A4D1F6
miR-2353	comp104468_c0_seq1	gb|EKC31462.1| hypothetical protein CGI_10021564 [Crassostrea gigas]	A4D1F6
miR-2353	comp104662_c0_seq1	gb|EKC31462.1| hypothetical protein CGI_10021564 [Crassostrea gigas]	A4D1F6
miR-2353	comp108007_c0_seq1	gb|EKC31462.1| hypothetical protein CGI_10021564 [Crassostrea gigas]	A4D1F6
miR-2353	comp17643_c0_seq1	gb|EKC28306.1| Prostaglandin E2 receptor EP4 subtype [Crassostrea gigas]
miR-2353	comp21463_c0_seq1	gb|EKC41769.1| Very long-chain acyl-CoA synthetase [Crassostrea gigas]	O14975
miR-2353	comp63257_c0_seq1	gb|EKC41774.1| AMP deaminase 2 [Crassostrea gigas]	Q01433
miR-2353	comp109394_c0_seq1	gb|EKC41784.1| Receptor-type tyrosine-protein phosphatase kappa [Crassostrea gigas]	P35822
miR-2353	comp2660_c0_seq1	gb|EKC30758.1| Fibronectin type-III domain-containing protein 3a [Crassostrea gigas]
miR-2353	comp8639_c0_seq1	gb|EKC30758.1| Fibronectin type-III domain-containing protein 3a [Crassostrea gigas]
miR-2353	comp108956_c0_seq1	gb|EKC30758.1| Fibronectin type-III domain-containing protein 3a [Crassostrea gigas]
miR-2353	comp15913_c0_seq1	gb|EKC38369.1| Complement C1q-like protein 4 [Crassostrea gigas]	Q4ZJM9
miR-2353	comp38553_c0_seq1	gb|EKC38369.1| Complement C1q-like protein 4 [Crassostrea gigas]	Q4ZJM9
miR-2353	comp60034_c0_seq1	gb|EKC38354.1| Basement membrane-specific heparan sulfate proteoglycan core protein [Crassostrea gigas]	P98160
miR-2353	comp15331_c0_seq1	gb|EKC40602.1| Multiple epidermal growth factor-like domains 10 [Crassostrea gigas]	Q96KG7
miR-2353	comp8138_c0_seq1	gb|EKC40606.1| Ubiquitin-conjugating enzyme E2 D4 [Crassostrea gigas]	Q9Y2X8
miR-2353	comp8182_c0_seq1	gb|EKC40606.1| Ubiquitin-conjugating enzyme E2 D4 [Crassostrea gigas]	Q9Y2X8
miR-2353	comp32994_c0_seq1	gb|EKC40606.1| Ubiquitin-conjugating enzyme E2 D4 [Crassostrea gigas]	Q9Y2X8
miR-2353	comp66644_c0_seq1	gb|EKC40606.1| Ubiquitin-conjugating enzyme E2 D4 [Crassostrea gigas]	Q9Y2X8
miR-2353	comp75820_c0_seq1	gb|EKC40606.1| Ubiquitin-conjugating enzyme E2 D4 [Crassostrea gigas]	Q9Y2X8
miR-2353	comp80690_c0_seq1	gb|EKC40606.1| Ubiquitin-conjugating enzyme E2 D4 [Crassostrea gigas]	Q9Y2X8
miR-2353	comp61144_c0_seq1	gb|EKC23729.1| 5-aminolevulinate synthase, erythroid-specific, mitochondrial [Crassostrea gigas]	P43090
miR-2353	comp61571_c0_seq1	gb|EKC23729.1| 5-aminolevulinate synthase, erythroid-specific, mitochondrial [Crassostrea gigas]	P43090
miR-2353	comp7908_c0_seq1	gb|EKC30444.1| Putative pre-mRNA-splicing factor ATP-dependent RNA helicase mog-5 [Crassostrea gigas]	P0CE10
miR-2353	comp6116_c0_seq1	gb|EKC33517.1| Tripartite motif-containing protein 56 [Crassostrea gigas]	A6NCQ9
miR-2353	comp20431_c0_seq1	gb|EKC37548.1| Cysteine sulfinic acid decarboxylase [Crassostrea gigas]	Q9Y600
miR-2353	comp54392_c0_seq1	gb|EKC37558.1| Matrix metalloproteinase-19 [Crassostrea gigas]	Q9JHI0
miR-2353	comp898_c0_seq1	gb|EKC37566.1| Myosin heavy chain, striated muscle [Crassostrea gigas]	P24733
miR-2353	comp10500_c0_seq1	gb|EKC37566.1| Myosin heavy chain, striated muscle [Crassostrea gigas]	P24733
miR-2353	comp12681_c0_seq1	gb|EKC37566.1| Myosin heavy chain, striated muscle [Crassostrea gigas]	P24733
miR-2353	comp12768_c0_seq1	gb|EKC37566.1| Myosin heavy chain, striated muscle [Crassostrea gigas]	P24733
miR-2353	comp12872_c0_seq1	gb|EKC37566.1| Myosin heavy chain, striated muscle [Crassostrea gigas]	P24733
miR-2353	comp22321_c0_seq1	gb|EKC37566.1| Myosin heavy chain, striated muscle [Crassostrea gigas]	P24733
miR-2353	comp25977_c0_seq1	gb|EKC37566.1| Myosin heavy chain, striated muscle [Crassostrea gigas]	P24733
miR-2353	comp26021_c0_seq1	gb|EKC37566.1| Myosin heavy chain, striated muscle [Crassostrea gigas]	P24733
miR-2353	comp26622_c0_seq1	gb|EKC37566.1| Myosin heavy chain, striated muscle [Crassostrea gigas]	P24733
miR-2353	comp64058_c0_seq1	gb|EKC37566.1| Myosin heavy chain, striated muscle [Crassostrea gigas]	P24733
miR-2353	comp6901_c0_seq1	gb|EKC35752.1| Amidase [Crassostrea gigas]	P22984
miR-2353	comp15934_c0_seq1	gb|EKC32304.1| Choline dehydrogenase, mitochondrial [Crassostrea gigas]	Q8BJ64
miR-2353	comp59758_c0_seq1	gb|EKC32392.1| ATP-grasp domain-containing protein 1 [Crassostrea gigas]	A5YM72
miR-2353	comp106174_c0_seq1	gb|EKC32392.1| ATP-grasp domain-containing protein 1 [Crassostrea gigas]	A5YM72
miR-2353	comp5641_c0_seq1	gb|EKC32406.1| Solute carrier family 28 member 3 [Crassostrea gigas]	Q9HAS3
miR-2353	comp30408_c0_seq1	gb|EKC32406.1| Solute carrier family 28 member 3 [Crassostrea gigas]	Q9HAS3
miR-2353	comp30113_c0_seq1	gb|EKC32407.1| Tripartite motif-containing protein 45 [Crassostrea gigas]	Q9H8W5
miR-2353	comp21775_c0_seq1	gb|EKC35480.1| Universal stress protein A-like protein [Crassostrea gigas]
miR-2353	comp54042_c0_seq1	gb|EKC35487.1| Multiple epidermal growth factor-like domains 6 [Crassostrea gigas]	Q80V70
miR-2353	comp11428_c0_seq1	gb|EKC40311.1| hypothetical protein CGI_10022417 [Crassostrea gigas]
miR-2353	comp51539_c0_seq1	gb|EKC40311.1| hypothetical protein CGI_10022417 [Crassostrea gigas]
miR-2353	comp74124_c0_seq1	gb|EKC40311.1| hypothetical protein CGI_10022417 [Crassostrea gigas]
miR-2353	comp102344_c0_seq1	gb|EKC40311.1| hypothetical protein CGI_10022417 [Crassostrea gigas]
miR-2353	comp105351_c0_seq1	gb|EKC40311.1| hypothetical protein CGI_10022417 [Crassostrea gigas]
miR-2353	comp121791_c0_seq1	gb|EKC40311.1| hypothetical protein CGI_10022417 [Crassostrea gigas]
miR-2353	comp58260_c0_seq1	gb|EKC40319.1| hypothetical protein CGI_10022426 [Crassostrea gigas]
miR-2353	comp100330_c0_seq1	gb|EKC40319.1| hypothetical protein CGI_10022426 [Crassostrea gigas]
miR-2353	comp18857_c0_seq1	gb|EKC40320.1| Receptor-type tyrosine-protein phosphatase mu, partial [Crassostrea gigas]	P28827
miR-2353	comp109388_c0_seq1	gb|EKC40320.1| Receptor-type tyrosine-protein phosphatase mu, partial [Crassostrea gigas]	P28827
miR-2353	comp25780_c0_seq1	gb|EKC30922.1| Calmodulin [Crassostrea gigas]	P21251
miR-2353	comp9111_c0_seq1	gb|EKC30931.1| FYVE, RhoGEF and PH domain-containing protein 6 [Crassostrea gigas]	Q6ZV73
miR-2353	comp12272_c0_seq1	gb|EKC30931.1| FYVE, RhoGEF and PH domain-containing protein 6 [Crassostrea gigas]	Q6ZV73
miR-2353	comp26430_c0_seq1	gb|EKC30931.1| FYVE, RhoGEF and PH domain-containing protein 6 [Crassostrea gigas]	Q6ZV73
miR-2353	comp26463_c0_seq1	gb|EKC30931.1| FYVE, RhoGEF and PH domain-containing protein 6 [Crassostrea gigas]	Q6ZV73
miR-2353	comp26601_c0_seq1	gb|EKC30931.1| FYVE, RhoGEF and PH domain-containing protein 6 [Crassostrea gigas]	Q6ZV73
miR-2353	comp26644_c0_seq1	gb|EKC30931.1| FYVE, RhoGEF and PH domain-containing protein 6 [Crassostrea gigas]	Q6ZV73
miR-2353	comp60253_c0_seq1	gb|EKC30931.1| FYVE, RhoGEF and PH domain-containing protein 6 [Crassostrea gigas]	Q6ZV73
miR-2353	comp64403_c0_seq1	gb|EKC30931.1| FYVE, RhoGEF and PH domain-containing protein 6 [Crassostrea gigas]	Q6ZV73
miR-2353	comp100686_c0_seq1	gb|EKC30931.1| FYVE, RhoGEF and PH domain-containing protein 6 [Crassostrea gigas]	Q6ZV73
miR-2353	comp103619_c0_seq1	gb|EKC30931.1| FYVE, RhoGEF and PH domain-containing protein 6 [Crassostrea gigas]	Q6ZV73
miR-2353	comp130473_c0_seq1	gb|EKC35452.1| Hemicentin-1 [Crassostrea gigas]	Q96RW7
miR-2353	comp60430_c0_seq1	gb|EKC38269.1| Carboxypeptidase B [Crassostrea gigas]	P04069
miR-2353	comp118480_c0_seq1	gb|EKC38269.1| Carboxypeptidase B [Crassostrea gigas]	P04069
miR-2353	comp102735_c0_seq1	gb|EKC27886.1| hypothetical protein CGI_10022670 [Crassostrea gigas]
miR-2353	comp9643_c0_seq1	gb|EKC38107.1| hypothetical protein CGI_10022698 [Crassostrea gigas]
miR-2353	comp24781_c0_seq1	gb|EKC38051.1| cAMP-responsive element-binding protein-like 2 [Crassostrea gigas]	A4IGK3
miR-2353	comp8570_c0_seq1	gb|EKC36837.1| Serine/threonine-protein kinase Nek4 [Crassostrea gigas]	P51957
miR-2353	comp9883_c0_seq1	gb|EKC36837.1| Serine/threonine-protein kinase Nek4 [Crassostrea gigas]	P51957
miR-2353	comp10502_c0_seq1	gb|EKC37226.1| NFX1-type zinc finger-containing protein 1 [Crassostrea gigas]	Q8R151
miR-2353	comp61129_c0_seq1	gb|EKC37226.1| NFX1-type zinc finger-containing protein 1 [Crassostrea gigas]	Q8R151
miR-2353	comp64683_c0_seq1	gb|EKC37226.1| NFX1-type zinc finger-containing protein 1 [Crassostrea gigas]	Q8R151
miR-2353	comp16012_c0_seq1	gb|EKC41151.1| Histone-lysine N-methyltransferase SETD8-A [Crassostrea gigas]	Q071E0
miR-2353	comp66527_c0_seq1	gb|EKC41151.1| Histone-lysine N-methyltransferase SETD8-A [Crassostrea gigas]	Q071E0
miR-2353	comp128395_c0_seq1	gb|EKC40519.1| hypothetical protein CGI_10022958 [Crassostrea gigas]
miR-2353	comp109287_c0_seq1	gb|EKC38303.1| Putative ATP-dependent RNA helicase DDX58 [Crassostrea gigas]	O95786
miR-2353	comp12526_c0_seq1	gb|EKC38319.1| Receptor-type tyrosine-protein phosphatase F [Crassostrea gigas]	A7MBJ4
miR-2353	comp25454_c0_seq1	gb|EKC38335.1| Ankyrin repeat domain-containing protein 50 [Crassostrea gigas]	Q9ULJ7
miR-2353	comp107425_c0_seq1	gb|EKC34665.1| Multiple epidermal growth factor-like domains 6 [Crassostrea gigas]	O75095
miR-2353	comp9419_c0_seq1	gb|EKC26078.1| Hepatocyte growth factor receptor [Crassostrea gigas]	Q2IBG7
miR-2353	comp24101_c0_seq1	gb|EKC26078.1| Hepatocyte growth factor receptor [Crassostrea gigas]	Q2IBG7
miR-2353	comp44599_c0_seq1	gb|EKC29877.1| Apoptosis 2 inhibitor [Crassostrea gigas]	Q24307
miR-2353	comp60957_c0_seq1	gb|EKC29877.1| Apoptosis 2 inhibitor [Crassostrea gigas]	Q24307
miR-2353	comp24845_c0_seq1	gb|EKC29892.1| Beta-1,3-galactosyl-O-glycosyl-glycoprotein beta-1,6-N-acetylglucosaminyltransferase 3 [Crassostrea gigas]	O95395
miR-2353	comp21978_c0_seq1	gb|EKC37769.1| Ubiquitin-conjugating enzyme E2 S, partial [Crassostrea gigas]	C1C3R6
miR-2353	comp12972_c0_seq1	gb|EKC42964.1| hypothetical protein CGI_10023564 [Crassostrea gigas]
miR-2353	comp12985_c0_seq1	gb|EKC42964.1| hypothetical protein CGI_10023564 [Crassostrea gigas]
miR-2353	comp108191_c0_seq1	gb|EKC34985.1| Beta-hexosaminidase [Crassostrea gigas]	Q04786
miR-2353	comp12760_c0_seq1	gb|EKC35006.1| Fibropellin-1 [Crassostrea gigas]	P10079
miR-2353	comp12313_c0_seq1	gb|EKC35018.1| Chromodomain-helicase-DNA-binding protein 1-like protein [Crassostrea gigas]	Q9CXF7
miR-2353	comp24835_c0_seq1	gb|EKC35018.1| Chromodomain-helicase-DNA-binding protein 1-like protein [Crassostrea gigas]	Q9CXF7
miR-2353	comp62087_c0_seq1	gb|EKC35018.1| Chromodomain-helicase-DNA-binding protein 1-like protein [Crassostrea gigas]	Q9CXF7
miR-2353	comp63983_c0_seq1	gb|EKC35018.1| Chromodomain-helicase-DNA-binding protein 1-like protein [Crassostrea gigas]	Q9CXF7
miR-2353	comp109163_c0_seq1	gb|EKC35018.1| Chromodomain-helicase-DNA-binding protein 1-like protein [Crassostrea gigas]	Q9CXF7
miR-2353	comp10501_c0_seq1	gb|EKC28380.1| hypothetical protein CGI_10023765 [Crassostrea gigas]	Q6YHK3
miR-2353	comp12104_c0_seq1	gb|EKC28380.1| hypothetical protein CGI_10023765 [Crassostrea gigas]	Q6YHK3
miR-2353	comp25315_c0_seq1	gb|EKC28380.1| hypothetical protein CGI_10023765 [Crassostrea gigas]	Q6YHK3
miR-2353	comp26562_c0_seq1	gb|EKC28380.1| hypothetical protein CGI_10023765 [Crassostrea gigas]	Q6YHK3
miR-2353	comp32282_c0_seq1	gb|EKC28382.1| hypothetical protein CGI_10023767 [Crassostrea gigas]	Q6YHK3
miR-2353	comp8580_c0_seq1	gb|EKC42670.1| Tripartite motif-containing protein 45 [Crassostrea gigas]	Q5BIM1
miR-2353	comp59426_c0_seq1	gb|EKC42678.1| Mitochondrial uncoupling protein 2 [Crassostrea gigas]	O97562
miR-2353	comp105734_c0_seq1	gb|EKC42678.1| Mitochondrial uncoupling protein 2 [Crassostrea gigas]	O97562
miR-2353	comp106316_c0_seq1	gb|EKC42678.1| Mitochondrial uncoupling protein 2 [Crassostrea gigas]	O97562
miR-2353	comp13026_c0_seq1	gb|EKC32718.1| Fibropellin-1 [Crassostrea gigas]	P10079
miR-2353	comp26674_c0_seq1	gb|EKC32718.1| Fibropellin-1 [Crassostrea gigas]	P10079
miR-2353	comp3732_c0_seq1	gb|EKC37648.1| Tripartite motif-containing protein 2 [Crassostrea gigas]	Q9ESN6
miR-2353	comp98852_c0_seq1	gb|EKC37648.1| Tripartite motif-containing protein 2 [Crassostrea gigas]	Q9ESN6
miR-2353	comp109375_c0_seq1	gb|EKC37648.1| Tripartite motif-containing protein 2 [Crassostrea gigas]	Q9ESN6
miR-2353	comp109674_c0_seq1	gb|EKC37648.1| Tripartite motif-containing protein 2 [Crassostrea gigas]	Q9ESN6
miR-2353	comp25525_c0_seq1	gb|EKC29130.1| Transmembrane protease, serine 9 [Crassostrea gigas]	P69525
miR-2353	comp56702_c0_seq1	gb|EKC29130.1| Transmembrane protease, serine 9 [Crassostrea gigas]	P69525
miR-2353	comp12989_c0_seq1	gb|EKC29142.1| Sodium-dependent noradrenaline transporter [Crassostrea gigas]	P23975
miR-2353	comp5459_c0_seq1	gb|EKC35910.1| Multiple epidermal growth factor-like domains 10 [Crassostrea gigas]	Q96KG7
miR-2353	comp23664_c0_seq1	gb|EKC35910.1| Multiple epidermal growth factor-like domains 10 [Crassostrea gigas]	Q96KG7
miR-2353	comp52808_c0_seq1	gb|EKC35910.1| Multiple epidermal growth factor-like domains 10 [Crassostrea gigas]	Q96KG7
miR-2353	comp53453_c0_seq1	gb|EKC35910.1| Multiple epidermal growth factor-like domains 10 [Crassostrea gigas]	Q96KG7
miR-2353	comp55477_c0_seq1	gb|EKC35910.1| Multiple epidermal growth factor-like domains 10 [Crassostrea gigas]	Q96KG7
miR-2353	comp60023_c0_seq1	gb|EKC35910.1| Multiple epidermal growth factor-like domains 10 [Crassostrea gigas]	Q96KG7
miR-2353	comp61348_c0_seq1	gb|EKC35910.1| Multiple epidermal growth factor-like domains 10 [Crassostrea gigas]	Q96KG7
miR-2353	comp87666_c0_seq1	gb|EKC35910.1| Multiple epidermal growth factor-like domains 10 [Crassostrea gigas]	Q96KG7
miR-2353	comp98791_c0_seq1	gb|EKC35910.1| Multiple epidermal growth factor-like domains 10 [Crassostrea gigas]	Q96KG7
miR-2353	comp100141_c0_seq1	gb|EKC35910.1| Multiple epidermal growth factor-like domains 10 [Crassostrea gigas]	Q96KG7
miR-2353	comp104052_c0_seq1	gb|EKC35910.1| Multiple epidermal growth factor-like domains 10 [Crassostrea gigas]	Q96KG7
miR-2353	comp105655_c0_seq1	gb|EKC35910.1| Multiple epidermal growth factor-like domains 10 [Crassostrea gigas]	Q96KG7
miR-2353	comp105691_c0_seq1	gb|EKC35910.1| Multiple epidermal growth factor-like domains 10 [Crassostrea gigas]	Q96KG7
miR-2353	comp111171_c0_seq1	gb|EKC35910.1| Multiple epidermal growth factor-like domains 10 [Crassostrea gigas]	Q96KG7
miR-2353	comp111339_c0_seq1	gb|EKC35910.1| Multiple epidermal growth factor-like domains 10 [Crassostrea gigas]	Q96KG7
miR-2353	comp112208_c0_seq1	gb|EKC35910.1| Multiple epidermal growth factor-like domains 10 [Crassostrea gigas]	Q96KG7
miR-2353	comp116508_c0_seq1	gb|EKC35910.1| Multiple epidermal growth factor-like domains 10 [Crassostrea gigas]	Q96KG7
miR-2353	comp25823_c0_seq1	gb|EKC24597.1| Papilin [Crassostrea gigas]	Q868Z9
miR-2353	comp11701_c0_seq1	gb|EKC39322.1| Poly [ADP-ribose] polymerase 14 [Crassostrea gigas]	Q460N5
miR-2353	comp64470_c0_seq1	gb|EKC39322.1| Poly [ADP-ribose] polymerase 14 [Crassostrea gigas]	Q460N5
miR-2353	comp79194_c0_seq1	gb|EKC39322.1| Poly [ADP-ribose] polymerase 14 [Crassostrea gigas]	Q460N5
miR-2353	comp109358_c0_seq1	gb|EKC39322.1| Poly [ADP-ribose] polymerase 14 [Crassostrea gigas]	Q460N5
miR-2353	comp48374_c0_seq1	gb|EKC30288.1| Phosphorylase b kinase gamma catalytic chain, testis/liver isoform [Crassostrea gigas]	Q9DB30
miR-2353	comp60967_c0_seq1	gb|EKC30288.1| Phosphorylase b kinase gamma catalytic chain, testis/liver isoform [Crassostrea gigas]	Q9DB30
miR-2353	comp63099_c0_seq1	gb|EKC30288.1| Phosphorylase b kinase gamma catalytic chain, testis/liver isoform [Crassostrea gigas]	Q9DB30
miR-2353	comp53318_c0_seq1	gb|EKC30321.1| BTB and MATH domain-containing protein 38 [Crassostrea gigas]	Q20681
miR-2353	comp57694_c0_seq1	gb|EKC30321.1| BTB and MATH domain-containing protein 38 [Crassostrea gigas]	Q20681
miR-2353	comp104094_c0_seq1	gb|EKC30321.1| BTB and MATH domain-containing protein 38 [Crassostrea gigas]	Q20681
miR-2353	comp59053_c0_seq1	gb|EKC30324.1| BTB and MATH domain-containing protein 38, partial [Crassostrea gigas]	Q20681
miR-2353	comp16748_c0_seq1	gb|EKC32942.1| Poly [ADP-ribose] polymerase 14 [Crassostrea gigas]	Q460N5
miR-2353	comp97526_c0_seq1	gb|EKC32942.1| Poly [ADP-ribose] polymerase 14 [Crassostrea gigas]	Q460N5
miR-2353	comp9872_c0_seq1	gb|EKC41049.1| Ceramide kinase [Crassostrea gigas]	Q8TCT0
miR-2353	comp56842_c0_seq1	gb|EKC36729.1| Atlastin-1 [Crassostrea gigas]	Q60HD2
miR-2353	comp7337_c0_seq1	gb|EKC31026.1| BTB/POZ domain-containing protein 6 [Crassostrea gigas]	Q0V9W6
miR-2353	comp7404_c0_seq1	gb|EKC31026.1| BTB/POZ domain-containing protein 6 [Crassostrea gigas]	Q0V9W6
miR-2353	comp59524_c0_seq1	gb|EKC31026.1| BTB/POZ domain-containing protein 6 [Crassostrea gigas]	Q0V9W6
miR-2353	comp11649_c0_seq1	gb|EKC39652.1| Myosin heavy chain, striated muscle [Crassostrea gigas]	P24733
miR-2353	comp25626_c0_seq1	gb|EKC39652.1| Myosin heavy chain, striated muscle [Crassostrea gigas]	P24733
miR-2353	comp26633_c0_seq1	gb|EKC39652.1| Myosin heavy chain, striated muscle [Crassostrea gigas]	P24733
miR-2353	comp64562_c0_seq1	gb|EKC39652.1| Myosin heavy chain, striated muscle [Crassostrea gigas]	P24733
miR-2353	comp107972_c0_seq1	gb|EKC39652.1| Myosin heavy chain, striated muscle [Crassostrea gigas]	P24733
miR-2353	comp109200_c0_seq1	gb|EKC39652.1| Myosin heavy chain, striated muscle [Crassostrea gigas]	P24733
miR-2353	comp1251_c0_seq1	gb|EKC32097.1| Centromere protein F [Crassostrea gigas]	P49454
miR-2353	comp7554_c0_seq1	gb|EKC32097.1| Centromere protein F [Crassostrea gigas]	P49454
miR-2353	comp10386_c0_seq1	gb|EKC32097.1| Centromere protein F [Crassostrea gigas]	P49454
miR-2353	comp12278_c0_seq1	gb|EKC32097.1| Centromere protein F [Crassostrea gigas]	P49454
miR-2353	comp12668_c0_seq1	gb|EKC32097.1| Centromere protein F [Crassostrea gigas]	P49454
miR-2353	comp12825_c0_seq1	gb|EKC32097.1| Centromere protein F [Crassostrea gigas]	P49454
miR-2353	comp12904_c0_seq1	gb|EKC32097.1| Centromere protein F [Crassostrea gigas]	P49454
miR-2353	comp13018_c0_seq1	gb|EKC32097.1| Centromere protein F [Crassostrea gigas]	P49454
miR-2353	comp23786_c0_seq1	gb|EKC32097.1| Centromere protein F [Crassostrea gigas]	P49454
miR-2353	comp24634_c0_seq1	gb|EKC32097.1| Centromere protein F [Crassostrea gigas]	P49454
miR-2353	comp25563_c0_seq1	gb|EKC32097.1| Centromere protein F [Crassostrea gigas]	P49454
miR-2353	comp25872_c0_seq1	gb|EKC32097.1| Centromere protein F [Crassostrea gigas]	P49454
miR-2353	comp26107_c0_seq1	gb|EKC32097.1| Centromere protein F [Crassostrea gigas]	P49454
miR-2353	comp26389_c0_seq1	gb|EKC32097.1| Centromere protein F [Crassostrea gigas]	P49454
miR-2353	comp32517_c0_seq1	gb|EKC32097.1| Centromere protein F [Crassostrea gigas]	P49454
miR-2353	comp63193_c0_seq1	gb|EKC32097.1| Centromere protein F [Crassostrea gigas]	P49454
miR-2353	comp103062_c0_seq1	gb|EKC32097.1| Centromere protein F [Crassostrea gigas]	P49454
miR-2353	comp106760_c0_seq1	gb|EKC32097.1| Centromere protein F [Crassostrea gigas]	P49454
miR-2353	comp107126_c0_seq1	gb|EKC32097.1| Centromere protein F [Crassostrea gigas]	P49454
miR-2353	comp109067_c0_seq1	gb|EKC32097.1| Centromere protein F [Crassostrea gigas]	P49454
miR-2353	comp109259_c0_seq1	gb|EKC32097.1| Centromere protein F [Crassostrea gigas]	P49454
miR-2353	comp776_c0_seq1	gb|EKC32098.1| Zinc transporter ZIP1 [Crassostrea gigas]	P59889
miR-2353	comp12852_c0_seq1	gb|EKC32126.1| DNA replication licensing factor mcm5 [Crassostrea gigas]	P55862
miR-2353	comp13151_c0_seq1	ref|XP_001367755.2| PREDICTED: molybdenum cofactor sulfurase-like [Monodelphis domestica]	Q9N0E7
miR-2353	comp10475_c0_seq1	gb|EKC40993.1| Kelch-like protein 24 [Crassostrea gigas]	Q6TFL4
miR-2353	comp20247_c0_seq1	gb|EKC40993.1| Kelch-like protein 24 [Crassostrea gigas]	Q6TFL4
miR-2353	comp26286_c0_seq1	gb|EKC40993.1| Kelch-like protein 24 [Crassostrea gigas]	Q6TFL4
miR-2353	comp26373_c0_seq1	gb|EKC40993.1| Kelch-like protein 24 [Crassostrea gigas]	Q6TFL4
miR-2353	comp58086_c0_seq1	gb|EKC40993.1| Kelch-like protein 24 [Crassostrea gigas]	Q6TFL4
miR-2353	comp60672_c0_seq1	gb|EKC40993.1| Kelch-like protein 24 [Crassostrea gigas]	Q6TFL4
miR-2353	comp107028_c0_seq1	gb|EKC40993.1| Kelch-like protein 24 [Crassostrea gigas]	Q6TFL4
miR-2353	comp26365_c0_seq1	gb|EKC39795.1| Matrix metalloproteinase-19 [Crassostrea gigas]	Q9JHI0
miR-2353	comp12813_c0_seq1	gb|EKC27427.1| Neurocalcin-like protein [Crassostrea gigas]	P42325
miR-2353	comp21116_c0_seq1	gb|EKC29470.1| L-asparaginase [Crassostrea gigas]	Q9U518
miR-2353	comp22824_c0_seq1	gb|EKC37976.1| Fructose-bisphosphate aldolase [Crassostrea gigas]	P53442
miR-2353	comp155_c0_seq1	gb|EKC37995.1| hypothetical protein CGI_10025577 [Crassostrea gigas]
miR-2353	comp17483_c0_seq1	gb|EKC41388.1| Basement membrane-specific heparan sulfate proteoglycan core protein [Crassostrea gigas]	P98160
miR-2353	comp25687_c0_seq1	gb|EKC41388.1| Basement membrane-specific heparan sulfate proteoglycan core protein [Crassostrea gigas]	P98160
miR-2353	comp26667_c0_seq1	gb|EKC41388.1| Basement membrane-specific heparan sulfate proteoglycan core protein [Crassostrea gigas]	P98160
miR-2353	comp27131_c0_seq1	gb|EKC41388.1| Basement membrane-specific heparan sulfate proteoglycan core protein [Crassostrea gigas]	P98160
miR-2353	comp38870_c0_seq1	gb|EKC41388.1| Basement membrane-specific heparan sulfate proteoglycan core protein [Crassostrea gigas]	P98160
miR-2353	comp108918_c0_seq1	gb|EKC41388.1| Basement membrane-specific heparan sulfate proteoglycan core protein [Crassostrea gigas]	P98160
miR-2353	comp109288_c0_seq1	gb|EKC41388.1| Basement membrane-specific heparan sulfate proteoglycan core protein [Crassostrea gigas]	P98160
miR-2353	comp117873_c0_seq1	gb|EKC41388.1| Basement membrane-specific heparan sulfate proteoglycan core protein [Crassostrea gigas]	P98160
miR-2353	comp61888_c0_seq1	gb|EKC38210.1| Glyoxylate reductase/hydroxypyruvate reductase [Crassostrea gigas]	Q9UBQ7
miR-2353	comp12748_c0_seq1	gb|EKC38248.1| Metal transporter CNNM2 [Crassostrea gigas]	Q9H8M5
miR-2353	comp33731_c0_seq1	gb|EKC34413.1| Hemicentin-1, partial [Crassostrea gigas]	Q96RW7
miR-2353	comp58425_c0_seq1	gb|EKC34413.1| Hemicentin-1, partial [Crassostrea gigas]	Q96RW7
miR-2353	comp99806_c0_seq1	gb|EKC34413.1| Hemicentin-1, partial [Crassostrea gigas]	Q96RW7
miR-2353	comp5801_c0_seq1	gb|EKC26364.1| Beta-1,3-galactosyltransferase brn [Crassostrea gigas]	Q24157
miR-2353	comp11565_c0_seq1	gb|EKC33355.1| Blastula protease 10 [Crassostrea gigas]	P42674
miR-2353	comp64616_c0_seq1	gb|EKC33355.1| Blastula protease 10 [Crassostrea gigas]	P42674
miR-2353	comp24943_c0_seq1	gb|EKC38568.1| Zinc metalloproteinase nas-36 [Crassostrea gigas]	Q61EX6
miR-2353	comp11101_c0_seq1	gb|EKC29656.1| Rieske domain-containing protein [Crassostrea gigas]	Q8K2P6
miR-2353	comp18846_c0_seq1	gb|EKC29656.1| Rieske domain-containing protein [Crassostrea gigas]	Q8K2P6
miR-2353	comp24512_c0_seq1	gb|EKC40070.1| Myeloid differentiation primary response protein MyD88 [Crassostrea gigas]	A8QMS7
miR-2353	comp43426_c0_seq1	gb|EKC40075.1| ATP-dependent DNA helicase recQ [Crassostrea gigas]	P15043
miR-2353	comp16669_c0_seq1	gb|EKC40076.1| Putative nuclease HARBI1 [Crassostrea gigas]	Q6AZB8
miR-2353	comp18437_c0_seq1	gb|EKC40076.1| Putative nuclease HARBI1 [Crassostrea gigas]	Q6AZB8
miR-2353	comp21691_c0_seq1	gb|EKC40076.1| Putative nuclease HARBI1 [Crassostrea gigas]	Q6AZB8
miR-2353	comp54415_c0_seq1	gb|EKC40076.1| Putative nuclease HARBI1 [Crassostrea gigas]	Q6AZB8
miR-2353	comp24969_c0_seq1	gb|EKC40086.1| Myotubularin-related protein 13 [Crassostrea gigas]	Q86WG5
miR-2353	comp25220_c0_seq1	gb|EKC40086.1| Myotubularin-related protein 13 [Crassostrea gigas]	Q86WG5
miR-2353	comp26543_c0_seq1	gb|EKC40086.1| Myotubularin-related protein 13 [Crassostrea gigas]	Q86WG5
miR-2353	comp27585_c0_seq1	gb|EKC40086.1| Myotubularin-related protein 13 [Crassostrea gigas]	Q86WG5
miR-2353	comp64427_c0_seq1	gb|EKC40086.1| Myotubularin-related protein 13 [Crassostrea gigas]	Q86WG5
miR-2353	comp107149_c0_seq1	gb|EKC40086.1| Myotubularin-related protein 13 [Crassostrea gigas]	Q86WG5
miR-2353	comp109123_c0_seq1	gb|EKC40086.1| Myotubularin-related protein 13 [Crassostrea gigas]	Q86WG5
miR-2353	comp23890_c0_seq1	gb|EKC40108.1| Tripartite motif-containing protein 59 [Crassostrea gigas]	Q5ZMD4
miR-2353	comp57232_c0_seq1	gb|EKC29859.1| hypothetical protein CGI_10026193 [Crassostrea gigas]
miR-2353	comp101842_c0_seq1	gb|EKC29859.1| hypothetical protein CGI_10026193 [Crassostrea gigas]
miR-2353	comp8197_c0_seq1	gb|EKC24074.1| Baculoviral IAP repeat-containing protein 2 [Crassostrea gigas]	Q8JHV9
miR-2353	comp7156_c0_seq1	gb|EKC41813.1| hypothetical protein CGI_10026431 [Crassostrea gigas]
miR-2353	comp20188_c0_seq1	gb|EKC41823.1| E3 ubiquitin-protein ligase MIB2 [Crassostrea gigas]	Q5ZIJ9
miR-2353	comp64074_c0_seq1	gb|EKC41087.1| hypothetical protein CGI_10026547 [Crassostrea gigas]
miR-2353	comp9889_c0_seq1	gb|EKC38789.1| Vitamin K-dependent gamma-carboxylase [Crassostrea gigas]	Q9QYC7
miR-2353	comp21474_c0_seq1	gb|EKC38793.1| Beta-1,3-galactosyltransferase 5 [Crassostrea gigas]	Q9N293
miR-2353	comp23562_c0_seq1	gb|EKC38793.1| Beta-1,3-galactosyltransferase 5 [Crassostrea gigas]	Q9N293
miR-2353	comp11887_c0_seq1	gb|EKC38829.1| Muscle LIM protein Mlp84B [Crassostrea gigas]	Q24400
miR-2353	comp24324_c0_seq1	gb|EKC38829.1| Muscle LIM protein Mlp84B [Crassostrea gigas]	Q24400
miR-2353	comp63929_c0_seq1	gb|EKC38836.1| Titin [Crassostrea gigas]	A2ASS6
miR-2353	comp108316_c0_seq1	gb|EKC38836.1| Titin [Crassostrea gigas]	A2ASS6
miR-2353	comp12861_c0_seq1	gb|EKC42587.1| Polyadenylate-binding protein 2 [Crassostrea gigas]	Q28165
miR-2353	comp108074_c0_seq1	gb|EKC42587.1| Polyadenylate-binding protein 2 [Crassostrea gigas]	Q28165
miR-2353	comp25623_c0_seq1	gb|EKC42615.1| Dual oxidase [Crassostrea gigas]	Q9VQH2
miR-2353	comp106551_c0_seq1	gb|EKC42615.1| Dual oxidase [Crassostrea gigas]	Q9VQH2
miR-2353	comp22275_c0_seq1	gb|EKC42633.1| BAG family molecular chaperone regulator 4 [Crassostrea gigas]	O95429
miR-2353	comp59703_c0_seq1	gb|EKC42633.1| BAG family molecular chaperone regulator 4 [Crassostrea gigas]	O95429
miR-2353	comp5406_c0_seq1	gb|EKC38941.1| Allene oxide synthase-lipoxygenase protein [Crassostrea gigas]	O16025
miR-2353	comp25302_c0_seq1	gb|EKC38941.1| Allene oxide synthase-lipoxygenase protein [Crassostrea gigas]	O16025
miR-2353	comp12909_c0_seq1	gb|EKC38953.1| Translocon-associated protein subunit beta [Crassostrea gigas]	Q5E9E4
miR-2353	comp13015_c0_seq1	gb|EKC34685.1| Laminin subunit alpha [Crassostrea gigas]	Q00174
miR-2353	comp22680_c0_seq1	gb|EKC37581.1| Dopamine D2-like receptor [Crassostrea gigas]
miR-2353	comp25578_c0_seq1	gb|EKC37583.1| Retinal dehydrogenase 1 [Crassostrea gigas]	Q8MI17
miR-2353	comp62835_c0_seq1	gb|EKC37583.1| Retinal dehydrogenase 1 [Crassostrea gigas]	Q8MI17
miR-2353	comp46714_c0_seq1	gb|EKC36483.1| Cathepsin B [Crassostrea gigas]	A1E295
miR-2353	comp21788_c0_seq1	gb|EKC36856.1| Cystathionine gamma-synthase [Crassostrea gigas]	P56069
miR-2353	comp10841_c0_seq1	gb|EKC36875.1| E3 ubiquitin-protein ligase MIB2 [Crassostrea gigas]	Q5ZIJ9
miR-2353	comp26518_c0_seq1	gb|EKC26160.1| Nephrin [Crassostrea gigas]	O60500
miR-2353	comp10256_c0_seq1	gb|EKC26197.1| Homeobox protein ceh-9 [Crassostrea gigas]	P56407
miR-2353	comp61700_c0_seq1	gb|EKC26197.1| Homeobox protein ceh-9 [Crassostrea gigas]	P56407
miR-2353	comp107316_c0_seq1	gb|EKC26197.1| Homeobox protein ceh-9 [Crassostrea gigas]	P56407
miR-2353	comp106326_c0_seq1	gb|EKC29583.1| hypothetical protein CGI_10027367 [Crassostrea gigas]
miR-2353	comp26623_c0_seq1	gb|EKC29228.1| hypothetical protein CGI_10027441 [Crassostrea gigas]	Q9BYK8
miR-2353	comp61443_c0_seq1	gb|EKC29228.1| hypothetical protein CGI_10027441 [Crassostrea gigas]	Q9BYK8
miR-2353	comp119845_c0_seq1	gb|EKC29228.1| hypothetical protein CGI_10027441 [Crassostrea gigas]	Q9BYK8
miR-2353	comp61127_c0_seq1	gb|EKC29251.1| Sodium/calcium exchanger 3 [Crassostrea gigas]	P48767
miR-2353	comp23525_c0_seq1	gb|EKC29276.1| Ankyrin repeat domain-containing protein 29 [Crassostrea gigas]	Q502M6
miR-2353	comp23697_c0_seq1	gb|EKC29276.1| Ankyrin repeat domain-containing protein 29 [Crassostrea gigas]	Q502M6
miR-2353	comp49651_c0_seq1	gb|EKC29276.1| Ankyrin repeat domain-containing protein 29 [Crassostrea gigas]	Q502M6
miR-2353	comp57675_c0_seq1	gb|EKC29276.1| Ankyrin repeat domain-containing protein 29 [Crassostrea gigas]	Q502M6
miR-2353	comp18110_c0_seq1	gb|EKC35940.1| Tripartite motif-containing protein 45 [Crassostrea gigas]	Q6PFY8
miR-2353	comp12044_c0_seq1	gb|EKC34863.1| Poly [ADP-ribose] polymerase 1 [Crassostrea gigas]	P26446
miR-2353	comp13023_c0_seq1	gb|EKC34871.1| von Willebrand factor D and EGF domain-containing protein [Crassostrea gigas]	Q8N2E2
miR-2353	comp26361_c0_seq1	gb|EKC34871.1| von Willebrand factor D and EGF domain-containing protein [Crassostrea gigas]	Q8N2E2
miR-2353	comp27408_c0_seq1	gb|EKC34871.1| von Willebrand factor D and EGF domain-containing protein [Crassostrea gigas]	Q8N2E2
miR-2353	comp64292_c0_seq1	gb|EKC34871.1| von Willebrand factor D and EGF domain-containing protein [Crassostrea gigas]	Q8N2E2
miR-2353	comp105014_c0_seq1	gb|EKC34905.1| Prostaglandin E2 receptor EP4 subtype [Crassostrea gigas]	P35408
miR-2353	comp25748_c0_seq1	gb|EKC31528.1| hypothetical protein CGI_10027639 [Crassostrea gigas]
miR-2353	comp105967_c0_seq1	gb|EKC31528.1| hypothetical protein CGI_10027639 [Crassostrea gigas]
miR-2353	comp11849_c0_seq1	gb|EKC28478.1| Circadian locomoter output cycles protein kaput [Crassostrea gigas]	Q6YGZ4
miR-2353	comp6543_c0_seq1	gb|EKC39499.1| Cholecystokinin receptor [Crassostrea gigas]
miR-2353	comp20447_c0_seq1	gb|EKC39499.1| Cholecystokinin receptor [Crassostrea gigas]
miR-2353	comp22789_c0_seq1	gb|EKC39499.1| Cholecystokinin receptor [Crassostrea gigas]
miR-2353	comp31922_c0_seq1	gb|EKC39499.1| Cholecystokinin receptor [Crassostrea gigas]
miR-2353	comp108224_c0_seq1	gb|EKC39499.1| Cholecystokinin receptor [Crassostrea gigas]
miR-2353	comp9351_c0_seq1	gb|EKC39539.1| Multidrug resistance-associated protein 5 [Crassostrea gigas]	Q9QYM0
miR-2353	comp31190_c0_seq1	gb|EKC39539.1| Multidrug resistance-associated protein 5 [Crassostrea gigas]	Q9QYM0
miR-2353	comp108796_c0_seq1	gb|EKC39539.1| Multidrug resistance-associated protein 5 [Crassostrea gigas]	Q9QYM0
miR-2353	comp104026_c0_seq1	gb|EKC42241.1| Tripartite motif-containing protein 3 [Crassostrea gigas]	O70277
miR-2353	comp810_c0_seq1	gb|EKC38438.1| Multiple epidermal growth factor-like domains 11 [Crassostrea gigas]	Q80T91
miR-2353	comp47158_c0_seq1	gb|EKC38438.1| Multiple epidermal growth factor-like domains 11 [Crassostrea gigas]	Q80T91
miR-2353	comp47316_c0_seq1	gb|EKC38438.1| Multiple epidermal growth factor-like domains 11 [Crassostrea gigas]	Q80T91
miR-2353	comp64457_c0_seq1	gb|EKC38438.1| Multiple epidermal growth factor-like domains 11 [Crassostrea gigas]	Q80T91
miR-2353	comp3519_c0_seq1	gb|EKC38474.1| E3 ubiquitin-protein ligase DZIP3 [Crassostrea gigas]	Q86Y13
miR-2353	comp12854_c0_seq1	gb|EKC38474.1| E3 ubiquitin-protein ligase DZIP3 [Crassostrea gigas]	Q86Y13
miR-2353	comp19408_c0_seq1	gb|EKC38474.1| E3 ubiquitin-protein ligase DZIP3 [Crassostrea gigas]	Q86Y13
miR-2353	comp21164_c0_seq1	gb|EKC38474.1| E3 ubiquitin-protein ligase DZIP3 [Crassostrea gigas]	Q86Y13
miR-2353	comp62911_c0_seq1	gb|EKC38474.1| E3 ubiquitin-protein ligase DZIP3 [Crassostrea gigas]	Q86Y13
miR-2353	comp63556_c0_seq1	gb|EKC38474.1| E3 ubiquitin-protein ligase DZIP3 [Crassostrea gigas]	Q86Y13
miR-2353	comp58333_c0_seq1	gb|EKC41974.1| Putative adenylate kinase-like protein C9orf98-like protein [Crassostrea gigas]	Q6P618
miR-2353	comp109230_c0_seq1	gb|EKC41974.1| Putative adenylate kinase-like protein C9orf98-like protein [Crassostrea gigas]	Q6P618
miR-2353	comp4184_c0_seq1	gb|EKC37091.1| Fibrinogen C domain-containing protein 1 [Crassostrea gigas]	Q0P4P2
miR-2353	comp58521_c0_seq1	gb|EKC37109.1| Sodium- and chloride-dependent GABA transporter 2 [Crassostrea gigas]	P31649
miR-2353	comp106856_c0_seq1	gb|EKC37109.1| Sodium- and chloride-dependent GABA transporter 2 [Crassostrea gigas]	P31649
miR-2353	comp23591_c0_seq1	gb|EKC37111.1| Eukaryotic translation initiation factor 5B [Crassostrea gigas]	O60841
miR-2353	comp104055_c0_seq1	gb|EKC37111.1| Eukaryotic translation initiation factor 5B [Crassostrea gigas]	O60841
miR-2353	comp23755_c0_seq1	gb|EKC37135.1| Heterogeneous nuclear ribonucleoprotein Q [Crassostrea gigas]	Q7TMK9
miR-2353	comp59033_c0_seq1	gb|EKC37135.1| Heterogeneous nuclear ribonucleoprotein Q [Crassostrea gigas]	Q7TMK9
miR-2353	comp59116_c0_seq1	gb|EKC37135.1| Heterogeneous nuclear ribonucleoprotein Q [Crassostrea gigas]	Q7TMK9
miR-2353	comp106288_c0_seq1	gb|EKC37135.1| Heterogeneous nuclear ribonucleoprotein Q [Crassostrea gigas]	Q7TMK9
miR-2353	comp10835_c0_seq1	ref|XP_002435086.1| matrix metalloproteinase, putative [Ixodes scapularis] gb|EEC07910.1| matrix metalloproteinase, putative [Ixodes scapularis]	O35548
miR-2353	comp26053_c0_seq1	ref|XP_002435086.1| matrix metalloproteinase, putative [Ixodes scapularis] gb|EEC07910.1| matrix metalloproteinase, putative [Ixodes scapularis]	O35548
miR-2353	comp25855_c0_seq1	gb|EKC30856.1| Homeobox protein caupolican [Crassostrea gigas]	P54269
miR-2353	comp9866_c0_seq1	gb|EKC30896.1| Abnormal spindle-like microcephaly-associated-like protein [Crassostrea gigas]	Q8CJ27
miR-2353	comp61645_c0_seq1	gb|EKC30896.1| Abnormal spindle-like microcephaly-associated-like protein [Crassostrea gigas]	Q8CJ27
miR-2353	comp23853_c0_seq1	gb|EKC40915.1| Rac-like GTP-binding protein 2 [Crassostrea gigas]	Q7L0Q8
miR-2353	comp22273_c0_seq1	gb|EKC40226.1| hypothetical protein CGI_10011056 [Crassostrea gigas]
miR-2353	comp57246_c0_seq1	gb|EKC40226.1| hypothetical protein CGI_10011056 [Crassostrea gigas]
miR-2353	comp26656_c0_seq1	gb|EKC42884.1| Alanyl-tRNA synthetase, cytoplasmic [Crassostrea gigas]	P49588
miR-2353	comp21779_c0_seq1	gb|EKC42885.1| Adenylate cyclase type 2 [Crassostrea gigas]	Q08462
miR-2353	comp23283_c0_seq1	gb|EKC42885.1| Adenylate cyclase type 2 [Crassostrea gigas]	Q08462
miR-2353	comp8335_c0_seq1	gb|EKC42911.1| Tripartite motif-containing protein 2 [Crassostrea gigas]	Q9ESN6
miR-2353	comp30618_c0_seq1	gb|EKC42911.1| Tripartite motif-containing protein 2 [Crassostrea gigas]	Q9ESN6
miR-2353	comp5927_c0_seq1	gb|EKC42929.1| Ficolin-1 [Crassostrea gigas]	O00602
